# Supplementary material for: (3R,4S)-3,4-Isopropyl­idenedioxy-3,4-dihydro-2H-pyrrole 1-oxide
Source: Acta Crystallogr Sect E Struct Rep Online. 2011 Apr 13;67(Pt 5):o1116–7. doi: 10.1107/S1600536811013055 (PMC3089370; doi:10.1107/S1600536811013055)
Supplement: Supplementary file 2 [file e-67-o1116-Isup2.hkl]

# 
# h,k,l, Fc-squared, Fo-squared, sigma(Fo-squared) and status flag 
# 
data_I
_shelx_title ' PRU in C2' 
_shelx_refln_list_code          4 
_shelx_F_calc_maximum      215.82 
_exptl_crystal_F_000       672.00 
_reflns_d_resolution_high  0.8384 
 
loop_ 
 _symmetry_equiv_pos_as_xyz 
 'x, y, z' 
 '-x, y, -z' 
 'x+1/2, y+1/2, z' 
 '-x+1/2, y+1/2, -z' 
 
_cell_length_a    11.3346 
_cell_length_b     5.4467 
_cell_length_c    26.5076 
_cell_angle_alpha  90.000 
_cell_angle_beta  101.400 
_cell_angle_gamma  90.000 
 
_shelx_F_squared_multiplier     1.000 
 
loop_ 
 _refln_index_h 
 _refln_index_k 
 _refln_index_l 
 _refln_F_squared_calc 
 _refln_F_squared_meas 
 _refln_F_squared_sigma 
 _refln_observed_status 
   0  -6   0      208.21      218.09      5.19 o 
   2  -6   0        2.37        2.49      0.51 o 
   4  -6   0       21.64       22.79      1.42 o 
   1  -5   0       79.62       91.13      2.25 o 
   3  -5   0       43.87       54.05      1.69 o 
   5  -5   0       95.52       89.86      1.99 o 
   7  -5   0       23.22       22.88      1.26 o 
   0  -4   0       22.61       26.59      2.05 o 
   2  -4   0      301.10      289.08      4.23 o 
   4  -4   0      109.85      133.09      4.40 o 
   6  -4   0      129.93      133.61      4.97 o 
   8  -4   0       15.81       13.59      1.43 o 
  10  -4   0       25.51       23.86      2.14 o 
   3  -3   0      266.87      282.53      5.43 o 
   5  -3   0     1261.71     1241.54     15.38 o 
   7  -3   0       81.70       87.69      2.37 o 
   9  -3   0       31.15       37.39      2.02 o 
  11  -3   0        0.93        0.35      1.09 o 
   0  -2   0      912.41      845.61     28.20 o 
   2  -2   0        6.60        8.85      1.25 o 
   4  -2   0     3518.02     3492.87    115.86 o 
   6  -2   0      400.30      418.28      6.50 o 
   8  -2   0       11.03       18.48      1.22 o 
  10  -2   0      305.48      321.11     11.64 o 
  12  -2   0       13.55       12.05      1.60 o 
   1  -1   0     3812.13     3322.23    108.97 o 
   3  -1   0       67.83       43.98      2.53 o 
   5  -1   0     2468.63     2633.84     87.71 o 
   7  -1   0      130.29      118.12      2.47 o 
   9  -1   0      385.18      372.51      6.00 o 
  11  -1   0      274.30      290.65      9.56 o 
   2   0   0     8713.80     7947.78    192.68 o 
   4   0   0     2976.19     2845.42    121.22 o 
   6   0   0      332.04      381.17     14.20 o 
   8   0   0        7.14        6.25      0.62 o 
  10   0   0       47.70       47.99      3.94 o 
  12   0   0        3.88        3.52      1.01 o 
   3   1   0       70.42       42.95      2.31 o 
   7   1   0      128.88      117.71      2.82 o 
   9   1   0      384.56      377.31      8.24 o 
  11   1   0      272.48      289.90      6.56 o 
   2   2   0        5.31        7.56      0.82 o 
   6   2   0      398.14      415.53      8.79 o 
   8   2   0       11.62       18.28      1.24 o 
  10   2   0      308.30      318.26      5.97 o 
  12   2   0       13.31       12.36      1.48 o 
   1   3   0      237.69      195.84      6.55 o 
   5   3   0     1262.13     1250.83     24.24 o 
   7   3   0       82.30       94.86      4.44 o 
   9   3   0       30.76       34.45      3.18 o 
  11   3   0        1.04        1.01      0.94 o 
   0   4   0       21.98       26.35      2.77 o 
  -4  -6   1       27.75       31.03      1.93 o 
  -2  -6   1        6.11        5.86      0.61 o 
   0  -6   1       22.20       20.69      1.00 o 
   2  -6   1        0.56        1.51      0.50 o 
   4  -6   1       32.92       30.76      1.61 o 
  -7  -5   1       29.05       32.65      1.43 o 
  -5  -5   1       81.60       77.62      1.86 o 
  -3  -5   1       20.25       23.04      1.38 o 
  -1  -5   1      192.50      224.72      4.76 o 
   1  -5   1       50.50       45.04      1.39 o 
   3  -5   1       13.01       16.18      1.07 o 
   5  -5   1       31.86       32.51      1.16 o 
   7  -5   1       24.02       22.24      1.58 o 
 -10  -4   1       32.66       29.20      2.26 o 
  -8  -4   1       52.46       56.97      2.02 o 
  -6  -4   1      585.84      565.88      9.31 o 
  -4  -4   1       16.20       20.70      1.07 o 
  -2  -4   1      217.32      229.84      3.55 o 
   0  -4   1      594.84      613.38      7.82 o 
   2  -4   1       71.57       92.90      1.93 o 
   4  -4   1       97.21      102.78      2.31 o 
   6  -4   1       11.25       12.62      1.29 o 
   8  -4   1       67.70       62.18      2.12 o 
  10  -4   1       14.21       15.52      1.79 o 
  -9  -3   1      113.09      110.15      2.92 o 
  -7  -3   1      398.82      385.51      6.40 o 
  -5  -3   1      206.88      204.58      4.02 o 
  -3  -3   1       92.91       86.85      2.29 o 
   3  -3   1       83.24       82.69      1.81 o 
   5  -3   1       78.66       76.63      1.75 o 
   7  -3   1       85.78       94.70      2.52 o 
   9  -3   1      319.54      305.95      5.79 o 
  11  -3   1       49.87       39.02      2.50 o 
 -12  -2   1       32.11       28.58      2.18 o 
 -10  -2   1       11.54       10.17      2.71 o 
  -8  -2   1       48.48       46.82      1.68 o 
  -6  -2   1     1434.37     1512.29     20.89 o 
  -4  -2   1      624.49      618.68     22.10 o 
  -2  -2   1      177.20      208.86      7.68 o 
   0  -2   1     1092.87      934.83     22.00 o 
   2  -2   1       84.48      105.71      4.64 o 
   4  -2   1     3680.91     3753.81    124.40 o 
   6  -2   1       40.58       40.18      1.42 o 
   8  -2   1      202.55      203.50      3.97 o 
  10  -2   1      251.31      262.40      6.40 o 
 -11  -1   1      213.09      216.20      7.72 o 
  -9  -1   1      129.22      131.42      3.52 o 
  -7  -1   1      162.43      171.28      3.46 o 
  -5  -1   1     1139.76     1207.56     41.18 o 
  -3  -1   1      505.40      498.32     18.12 o 
  -1  -1   1    28616.57    27880.88    915.65 o 
   1  -1   1     2276.61     2086.44     68.66 o 
   3  -1   1      456.44      397.45     13.75 o 
   5  -1   1      309.74      371.34     13.81 o 
   7  -1   1      523.02      507.62      9.07 o 
   9  -1   1       59.87       55.08      1.63 o 
  11  -1   1       10.15        9.20      1.87 o 
 -12   0   1      115.56      100.78      2.66 o 
 -10   0   1     1330.09     1366.40     25.52 o 
  -8   0   1       38.37       40.35      1.21 o 
  -6   0   1       12.36       13.25      1.83 o 
  -4   0   1      975.13      914.86     30.90 o 
  -2   0   1      439.14      410.65      8.18 o 
   0   0   1        9.13        0.04      0.08 o 
   2   0   1       70.45       64.69      1.24 o 
   4   0   1      220.00      238.95      8.89 o 
   6   0   1       35.13       32.83      2.53 o 
   8   0   1      205.78      182.21      3.90 o 
  10   0   1       10.24        7.68      1.42 o 
  12   0   1       90.79       75.76      3.63 o 
 -11   1   1      214.79      213.71      5.23 o 
  -9   1   1      129.27      133.35      3.13 o 
  -7   1   1      163.12      169.50      7.94 o 
  -3   1   1      497.91      530.61     22.83 o 
  -1   1   1    28607.14    28036.22    746.16 o 
   3   1   1      452.01      377.96      9.29 o 
   5   1   1      307.66      364.86     10.57 o 
   7   1   1      527.87      523.71     12.46 o 
   9   1   1       60.85       62.67      2.03 o 
  11   1   1       10.24       10.36      1.19 o 
 -12   2   1       32.74       30.68      2.07 o 
 -10   2   1       10.86        7.10      2.26 o 
  -8   2   1       49.34       46.06      1.76 o 
  -6   2   1     1440.35     1508.49     28.42 o 
  -4   2   1      626.26      620.68     14.88 o 
  -2   2   1      178.85      186.17      5.93 o 
   6   2   1       40.62       39.66      1.49 o 
   8   2   1      204.34      206.73      4.21 o 
  10   2   1      251.61      262.91      7.02 o 
  12   2   1       12.77       22.30      1.75 o 
 -11   3   1       44.34       44.01      2.73 o 
  -9   3   1      111.73      105.55      5.21 o 
  -7   3   1      397.62      388.32     12.09 o 
  -5   3   1      207.66      209.40      5.17 o 
  -1   3   1       12.08       10.68      1.36 o 
   1   3   1       73.16       75.51      4.83 o 
   3   3   1       82.94       84.41      3.90 o 
   5   3   1       78.09       76.78      2.70 o 
   7   3   1       86.00       87.93      5.46 o 
   9   3   1      320.03      297.44      7.27 o 
  11   3   1       49.75       40.78      2.53 o 
  -8   4   1       52.72       54.50      3.24 o 
   0   4   1      594.08      590.00     13.13 o 
  -4  -6   2       18.09       17.76      1.66 o 
  -2  -6   2       74.06       85.08      3.25 o 
   0  -6   2        3.15        2.90      0.54 o 
   2  -6   2       84.49       88.86      2.19 o 
   4  -6   2       17.61       17.06      1.28 o 
  -7  -5   2       49.68       45.16      1.63 o 
  -5  -5   2       13.86       15.90      1.11 o 
  -3  -5   2      138.47      146.84      3.00 o 
  -1  -5   2       14.96       16.10      1.09 o 
   1  -5   2       13.80       17.67      1.32 o 
   3  -5   2      288.50      305.68      5.04 o 
   5  -5   2       24.11       24.61      1.35 o 
   7  -5   2       16.51       15.25      1.07 o 
 -10  -4   2        6.90        5.93      1.33 o 
  -8  -4   2      110.75       95.18      2.65 o 
  -6  -4   2      159.88      155.29      2.94 o 
  -4  -4   2       64.32       82.05      2.01 o 
  -2  -4   2       96.70      110.49      2.13 o 
   0  -4   2       55.60       62.91      1.52 o 
   2  -4   2       94.96       98.03      1.80 o 
   4  -4   2      335.39      359.57      5.69 o 
   6  -4   2        1.39        0.69      0.83 o 
   8  -4   2       27.47       31.41      1.63 o 
 -11  -3   2       13.20       12.05      1.72 o 
  -9  -3   2      118.30      123.11      3.10 o 
  -7  -3   2      171.13      159.55      3.33 o 
  -5  -3   2       40.08       50.13      1.64 o 
  -3  -3   2        9.01       11.59      0.80 o 
   3  -3   2      283.64      301.25      4.86 o 
   5  -3   2       55.71       57.18      1.52 o 
   7  -3   2      524.53      507.26      8.05 o 
   9  -3   2       43.37       43.93      2.02 o 
  11  -3   2       18.10       20.12      1.91 o 
 -12  -2   2        3.10        2.46      1.13 o 
 -10  -2   2      194.55      201.15      8.29 o 
  -8  -2   2      236.25      225.59      4.18 o 
  -6  -2   2      875.85      889.94     12.69 o 
  -4  -2   2      159.96      163.99      7.18 o 
  -2  -2   2      140.50      132.17      5.42 o 
   0  -2   2     1712.93     1510.62     36.16 o 
   2  -2   2      644.92      644.21     21.76 o 
   4  -2   2      445.92      476.39     17.52 o 
   6  -2   2      689.67      712.87     10.38 o 
   8  -2   2      310.45      318.11      5.52 o 
  10  -2   2      102.78       98.00      3.42 o 
  12  -2   2       22.46       14.42      1.72 o 
 -11  -1   2       79.00       71.50      3.98 o 
  -9  -1   2       23.09       25.67      1.79 o 
  -7  -1   2      654.20      617.10     13.13 o 
  -5  -1   2      114.63      130.86      6.01 o 
  -3  -1   2    17309.07    17275.48    552.00 o 
  -1  -1   2     1051.91      901.37     30.40 o 
   1  -1   2     5758.17     5562.92    181.32 o 
   3  -1   2     1191.95     1247.59     41.11 o 
   5  -1   2       58.11       76.65      4.17 o 
   7  -1   2       59.43       61.28      2.79 o 
   9  -1   2       71.23       69.62      1.82 o 
  11  -1   2      249.28      252.76      8.46 o 
 -12   0   2       57.52       51.23      3.55 o 
 -10   0   2      398.35      392.76      8.36 o 
  -8   0   2       26.19       31.50      1.40 o 
  -6   0   2       20.31       27.52      2.26 o 
  -4   0   2      308.48      322.19     11.67 o 
  -2   0   2     7046.20     6450.12    134.11 o 
   2   0   2    46577.63    48681.61   1593.60 o 
   4   0   2     3025.21     3204.72    105.70 o 
   6   0   2       24.72       30.37      2.57 o 
   8   0   2      137.28      127.68      4.41 o 
  10   0   2        2.52        0.62      0.71 o 
  12   0   2        5.55        4.13      1.40 o 
 -11   1   2       79.80       76.25      2.81 o 
  -9   1   2       22.94       25.59      1.26 o 
  -7   1   2      651.55      610.73     18.87 o 
  -5   1   2      112.39      124.39      3.74 o 
  -3   1   2    17318.29    16766.08    278.23 o 
  -1   1   2     1052.45      917.61     24.71 o 
   1   1   2     5767.54     5530.98     97.83 o 
   3   1   2     1194.89     1202.07     33.20 o 
   7   1   2       57.55       61.01      1.75 o 
   9   1   2       70.63       73.56      2.23 o 
  11   1   2      246.64      241.10      5.74 o 
 -12   2   2        3.19        2.30      0.94 o 
 -10   2   2      194.52      215.05      5.50 o 
  -8   2   2      236.63      224.44      5.62 o 
  -6   2   2      875.27      887.77     17.23 o 
  -4   2   2      155.01      155.87      4.41 o 
  -2   2   2      139.55      128.07      4.21 o 
   0   2   2     1717.35     1624.85     42.11 o 
   2   2   2      646.78      613.63     14.65 o 
   4   2   2      442.75      481.46     14.05 o 
   6   2   2      692.99      707.47     11.36 o 
   8   2   2      307.88      326.00      5.97 o 
  10   2   2      102.85      103.98      4.27 o 
  12   2   2       22.80       15.40      1.52 o 
 -11   3   2       13.33       13.29      1.75 o 
  -9   3   2      118.07      117.87      3.79 o 
  -7   3   2      169.88      159.60      6.36 o 
  -5   3   2       39.55       51.07      3.00 o 
  -3   3   2        7.78        9.63      1.25 o 
  -1   3   2      530.07      490.21     14.44 o 
   1   3   2     2886.48     2766.00     75.21 o 
   3   3   2      284.34      327.23     10.14 o 
   5   3   2       55.05       53.93      2.25 o 
   7   3   2      525.16      504.96     10.36 o 
   9   3   2       44.30       41.73      1.74 o 
  11   3   2       18.20       19.69      1.91 o 
  -8   4   2      111.42       98.76      4.37 o 
  -6   4   2      162.00      157.89      6.08 o 
   0   4   2       55.18       57.11      2.56 o 
  -4  -6   3       70.70       75.40      2.06 o 
  -2  -6   3       62.95       65.35      1.58 o 
   0  -6   3       23.83       32.73      1.91 o 
   2  -6   3      107.20      109.75      2.49 o 
   4  -6   3        5.34        6.37      1.36 o 
  -7  -5   3      115.56      108.23      3.11 o 
  -5  -5   3        4.65        8.29      1.19 o 
  -3  -5   3       38.01       43.82      1.52 o 
  -1  -5   3       20.46       20.10      1.41 o 
   1  -5   3      114.45      114.56      2.28 o 
   3  -5   3      291.87      282.33      4.73 o 
   5  -5   3       71.78       82.51      2.44 o 
   7  -5   3       26.73       27.71      1.33 o 
 -10  -4   3       63.07       55.40      2.92 o 
  -8  -4   3      127.90      119.04      2.98 o 
  -6  -4   3      135.58      149.33      2.84 o 
  -4  -4   3      543.58      546.48      9.38 o 
  -2  -4   3        5.59        4.88      0.59 o 
   0  -4   3        7.53        9.54      0.71 o 
   2  -4   3        9.54        9.95      0.67 o 
   4  -4   3      175.66      167.33      3.91 o 
   6  -4   3       31.91       29.69      1.71 o 
   8  -4   3        2.17        1.69      0.82 o 
 -11  -3   3        5.73        3.94      1.29 o 
  -9  -3   3      150.36      159.51      3.64 o 
  -7  -3   3       27.49       32.85      1.52 o 
  -5  -3   3      272.25      279.42      4.05 o 
  -3  -3   3       40.39       35.65      1.28 o 
   1  -3   3     1198.54     1135.80     31.00 o 
   3  -3   3       45.58       48.39      1.35 o 
   5  -3   3      117.64      101.65      1.95 o 
   7  -3   3      256.62      244.70      4.58 o 
   9  -3   3       44.96       51.46      1.95 o 
  11  -3   3       30.19       20.74      1.87 o 
 -12  -2   3        4.28        5.03      1.33 o 
 -10  -2   3      133.03      136.68      4.96 o 
  -8  -2   3       38.03       34.77      1.52 o 
  -6  -2   3      345.44      366.54      5.78 o 
  -4  -2   3     2531.01     2801.97     92.18 o 
  -2  -2   3     1096.17      992.18     33.41 o 
   0  -2   3     5360.46     5027.19    169.24 o 
   2  -2   3     2448.18     2577.49     84.90 o 
   4  -2   3      324.24      323.42     12.48 o 
   6  -2   3      639.81      650.05      9.63 o 
   8  -2   3       68.72       69.81      2.12 o 
  10  -2   3       20.95       19.67      1.74 o 
  12  -2   3       49.59       36.14      2.34 o 
 -11  -1   3       25.88       32.08      2.88 o 
  -9  -1   3      585.86      579.62      7.72 o 
  -7  -1   3      567.30      556.65     14.41 o 
  -5  -1   3     1063.50     1043.15     35.30 o 
  -3  -1   3      704.48      636.21     21.38 o 
  -1  -1   3     1827.30     1658.85     53.24 o 
   1  -1   3    40691.14    41802.63   1379.36 o 
   3  -1   3      667.29      652.42     22.27 o 
   5  -1   3     1429.38     1490.49     50.51 o 
   7  -1   3      112.13      123.96      2.41 o 
   9  -1   3       18.61       17.79      1.03 o 
  11  -1   3       98.59      106.36      4.83 o 
 -12   0   3        4.83        6.76      0.77 o 
 -10   0   3      357.59      402.64      8.51 o 
  -8   0   3     1156.60     1140.05     14.07 o 
  -6   0   3       22.02       22.06      2.11 o 
  -4   0   3      450.43      421.46      8.54 o 
  -2   0   3      427.98      417.39      6.64 o 
   0   0   3        9.54       12.16      0.66 o 
   2   0   3     2272.88     2202.71    100.11 o 
   4   0   3      232.06      256.81      9.60 o 
   6   0   3      612.27      686.15     24.36 o 
   8   0   3        0.66        0.59      0.60 o 
  10   0   3      181.68      200.04      4.96 o 
  12   0   3        0.39        0.00      1.13 o 
 -11   1   3       25.75       28.04      1.91 o 
  -9   1   3      592.18      591.39      8.39 o 
  -7   1   3      569.05      577.23     11.31 o 
  -5   1   3     1058.52     1007.13     24.36 o 
  -3   1   3      697.70      615.98     20.48 o 
  -1   1   3     1827.05     1581.61     38.89 o 
   1   1   3    40695.30    42489.90   1124.13 o 
   3   1   3      667.65      640.46     17.86 o 
   7   1   3      112.49      121.41      2.73 o 
   9   1   3       18.34       14.97      1.45 o 
  11   1   3       99.22      105.88      3.18 o 
 -12   2   3        4.30        3.82      1.05 o 
 -10   2   3      133.45      140.87      4.14 o 
  -8   2   3       37.78       32.90      1.86 o 
  -6   2   3      342.10      361.60      7.78 o 
  -4   2   3     2534.22     2727.04     64.12 o 
  -2   2   3     1101.29      979.02     27.03 o 
   0   2   3     5359.63     5303.63    138.25 o 
   2   2   3     2448.97     2545.85     69.23 o 
   4   2   3      325.66      324.79      9.91 o 
   6   2   3      639.98      655.60     11.98 o 
   8   2   3       68.85       73.17      2.24 o 
  10   2   3       20.20       20.10      1.61 o 
  12   2   3       49.29       40.16      2.18 o 
 -11   3   3        5.55        3.63      1.25 o 
  -9   3   3      151.29      156.12      4.51 o 
  -7   3   3       26.51       35.05      2.96 o 
  -5   3   3      270.46      272.01      8.89 o 
  -3   3   3       39.35       32.28      2.03 o 
  -1   3   3      687.86      618.93     17.92 o 
   1   3   3     1200.15     1218.77     33.07 o 
   3   3   3       45.55       49.90      2.92 o 
   5   3   3      119.65      108.67      4.80 o 
   7   3   3      257.90      244.11      5.74 o 
   9   3   3       46.46       51.89      2.29 o 
  11   3   3       30.20       22.73      1.91 o 
  -8   4   3      126.40      115.65      4.99 o 
  -6   4   3      137.15      146.30      5.85 o 
  -2   4   3        5.79        3.86      1.56 o 
   0   4   3        7.43        8.24      1.21 o 
   6   4   3       32.05       25.69      2.22 o 
  -4  -6   4       20.98       22.70      1.66 o 
  -2  -6   4        6.12        5.31      0.70 o 
   0  -6   4       67.52       72.88      1.87 o 
   2  -6   4        1.86        2.50      0.58 o 
  -7  -5   4        9.76       10.22      1.15 o 
  -5  -5   4       77.41       81.98      1.94 o 
  -3  -5   4       36.82       41.66      1.66 o 
  -1  -5   4       19.86       22.09      1.21 o 
   1  -5   4      103.72      104.75      2.16 o 
   3  -5   4        1.71        3.25      0.69 o 
   5  -5   4       69.06       74.17      2.29 o 
   7  -5   4        1.30        1.20      0.66 o 
  -8  -4   4       40.64       39.15      1.70 o 
  -6  -4   4      223.98      213.32      3.68 o 
  -4  -4   4       44.61       44.29      1.83 o 
  -2  -4   4       84.60       77.16      1.79 o 
   0  -4   4       29.16       28.21      1.23 o 
   2  -4   4      142.04      143.39      2.54 o 
   4  -4   4       27.04       26.37      1.32 o 
   6  -4   4       69.88       73.74      2.45 o 
   8  -4   4       32.42       35.72      1.66 o 
 -11  -3   4        7.83        7.48      1.95 o 
  -9  -3   4      151.03      165.04      3.82 o 
  -7  -3   4      121.23      116.12      3.13 o 
  -5  -3   4      394.57      381.28      5.26 o 
  -3  -3   4      281.40      288.95      4.63 o 
   1  -3   4      317.53      301.91      9.36 o 
   3  -3   4       54.96       45.48      1.33 o 
   5  -3   4      108.35      112.51      3.73 o 
   7  -3   4       57.62       59.45      2.82 o 
   9  -3   4        2.46        4.49      1.12 o 
 -12  -2   4       12.35       10.60      1.56 o 
 -10  -2   4       59.53       61.38      2.12 o 
  -8  -2   4        2.71        2.55      0.62 o 
  -6  -2   4     2744.26     2666.42     60.60 o 
  -4  -2   4     1034.82     1089.44     36.31 o 
  -2  -2   4     2535.45     2728.10     88.67 o 
   0  -2   4     2266.63     2193.36     72.73 o 
   2  -2   4     1490.20     1592.99     52.97 o 
   4  -2   4      115.38      122.67      5.85 o 
   6  -2   4       13.71       11.09      0.87 o 
   8  -2   4      120.71      134.86      6.60 o 
  10  -2   4       34.54       30.75      2.03 o 
  12  -2   4       12.91        7.21      1.25 o 
 -11  -1   4      146.06      146.38      5.89 o 
  -9  -1   4      907.03      867.80     10.04 o 
  -7  -1   4      378.97      403.05     13.36 o 
  -5  -1   4     1972.48     2057.51     67.26 o 
  -3  -1   4      264.64      262.26      9.60 o 
  -1  -1   4       82.22       75.27      3.12 o 
   1  -1   4     6142.97     6223.33    201.62 o 
   3  -1   4      649.95      702.28     23.71 o 
   5  -1   4     2666.50     2858.35     95.29 o 
   7  -1   4       43.74       48.81      1.37 o 
   9  -1   4       72.51       77.11      2.29 o 
  11  -1   4       55.35       51.77      3.47 o 
 -12   0   4       16.25       16.55      1.52 o 
 -10   0   4     1270.99     1291.89     19.74 o 
  -8   0   4     1537.82     1488.40     18.11 o 
  -6   0   4       88.99       94.28      4.72 o 
  -4   0   4     2262.60     2205.82     41.96 o 
  -2   0   4     8119.77     8757.14    234.77 o 
   0   0   4    12125.74    11679.06    312.47 o 
   2   0   4     2129.31     2253.74     60.34 o 
   4   0   4     6706.10     7400.98    242.82 o 
   6   0   4     2210.11     2365.93     79.27 o 
   8   0   4       13.67       13.01      1.83 o 
  10   0   4        0.01        0.71      0.66 o 
  12   0   4        2.94        1.83      1.17 o 
 -13   1   4        2.56        3.27      0.70 o 
 -11   1   4      147.46      153.63      5.69 o 
  -9   1   4      902.14      874.33     11.93 o 
  -7   1   4      375.32      395.11      8.34 o 
  -5   1   4     1969.25     1949.47     46.76 o 
  -3   1   4      264.27      257.07      8.60 o 
  -1   1   4       81.36       71.99      1.56 o 
   1   1   4     6125.61     6071.25    164.22 o 
   3   1   4      644.11      672.06     18.95 o 
   7   1   4       44.20       48.76      1.60 o 
   9   1   4       72.93       84.96      4.89 o 
  11   1   4       55.57       53.97      4.58 o 
 -12   2   4       12.71       11.42      1.52 o 
 -10   2   4       59.61       61.73      2.63 o 
  -8   2   4        2.70        2.60      0.81 o 
  -6   2   4     2736.85     2741.28     49.72 o 
  -4   2   4     1037.71     1013.85     28.81 o 
  -2   2   4     2532.47     2626.05     72.05 o 
   0   2   4     2269.68     2216.78     59.57 o 
   2   2   4     1489.71     1567.54     43.15 o 
   4   2   4      114.39      119.78      4.48 o 
   6   2   4       13.78        9.82      0.90 o 
   8   2   4      117.50      131.96      3.19 o 
  10   2   4       34.71       32.19      2.14 o 
 -11   3   4        7.50        6.50      1.00 o 
  -9   3   4      150.50      166.11      6.90 o 
  -7   3   4      121.52      119.31      5.19 o 
  -5   3   4      396.61      387.49     11.59 o 
  -3   3   4      283.32      284.90      8.97 o 
  -1   3   4      536.83      523.65     15.42 o 
   1   3   4      314.48      316.96      9.95 o 
   3   3   4       55.35       41.01      2.73 o 
   5   3   4      107.14      107.57      4.83 o 
   7   3   4       58.98       54.98      2.34 o 
   9   3   4        2.40        5.98      2.53 o 
 -10   4   4       36.40       31.97      2.26 o 
  -8   4   4       40.79       40.54      2.88 o 
  -6   4   4      224.76      203.88      7.49 o 
  -4   4   4       44.63       44.36      2.85 o 
   0   4   4       29.54       25.50      2.46 o 
  -4  -6   5       28.51       29.26      1.19 o 
  -2  -6   5       35.31       36.52      1.15 o 
   0  -6   5       95.87       88.64      3.60 o 
   2  -6   5       12.26        9.97      0.99 o 
  -7  -5   5       19.73       21.29      1.47 o 
  -5  -5   5      131.02      136.83      2.67 o 
  -3  -5   5       56.66       65.14      2.03 o 
  -1  -5   5       16.63       17.64      1.10 o 
   1  -5   5       51.40       56.19      1.54 o 
   3  -5   5       58.14       48.54      1.57 o 
   5  -5   5      196.29      195.37      4.13 o 
   7  -5   5       19.12       21.69      1.40 o 
  -8  -4   5      122.55      122.93      3.77 o 
  -6  -4   5       68.29       62.58      1.69 o 
  -4  -4   5       40.80       38.73      1.39 o 
  -2  -4   5       29.51       29.91      1.11 o 
   0  -4   5       41.84       42.06      1.33 o 
   2  -4   5      185.62      177.75      2.96 o 
   4  -4   5      100.36       99.66      2.34 o 
   6  -4   5      104.47      120.28      3.79 o 
   8  -4   5        1.60        3.29      0.98 o 
 -11  -3   5       18.42       18.89      1.41 o 
  -9  -3   5      128.04      142.53      9.30 o 
  -7  -3   5       13.49        8.11      0.70 o 
  -5  -3   5      160.08      145.38      2.49 o 
  -3  -3   5       82.81       91.29      2.34 o 
  -1  -3   5      186.75      189.77      6.20 o 
   1  -3   5     2167.09     2235.92     58.46 o 
   3  -3   5      693.13      694.87     11.07 o 
   5  -3   5       85.87       81.43      2.48 o 
   7  -3   5        1.15        1.14      1.65 o 
   9  -3   5      107.48      102.73      6.57 o 
 -12  -2   5       30.47       26.55      2.18 o 
 -10  -2   5      126.03      132.96      4.00 o 
  -8  -2   5       23.92       24.93      0.87 o 
  -6  -2   5      855.38      793.53     17.13 o 
  -4  -2   5      777.52      889.83     30.00 o 
  -2  -2   5     1738.36     1795.61     59.17 o 
   0  -2   5      209.30      181.07      7.02 o 
   2  -2   5      647.08      762.87     26.44 o 
   4  -2   5       35.05       46.86      2.79 o 
   6  -2   5       18.95       19.06      1.10 o 
   8  -2   5      149.71      165.43      4.70 o 
  10  -2   5       37.84       38.03      2.15 o 
 -11  -1   5       16.22       16.26      0.98 o 
  -9  -1   5      322.15      308.79      5.15 o 
  -7  -1   5       40.88       47.17      1.52 o 
  -5  -1   5     3321.95     3594.10    118.12 o 
  -3  -1   5      227.80      275.01      9.99 o 
  -1  -1   5      147.45      119.13      3.08 o 
   3  -1   5      284.33      281.31     10.53 o 
   5  -1   5      485.83      477.16     17.64 o 
   7  -1   5      268.28      277.66      4.58 o 
   9  -1   5        2.71        1.85      1.08 o 
  11  -1   5       97.64       99.70      4.60 o 
 -12   0   5        5.78        7.19      0.84 o 
 -10   0   5      508.95      502.83      8.45 o 
  -8   0   5       31.65       39.78      3.39 o 
  -6   0   5       36.90       43.08      2.92 o 
  -4   0   5      160.83      149.60      3.43 o 
  -2   0   5       78.51       65.01      2.30 o 
   0   0   5      120.58       91.68      2.93 o 
   2   0   5      138.56      147.60      4.41 o 
   6   0   5       39.37       26.94      2.88 o 
   8   0   5       74.26       84.20      2.65 o 
  10   0   5       67.67       66.10      2.41 o 
  12   0   5       15.52       16.76      1.83 o 
 -13   1   5        4.49        5.30      0.82 o 
 -11   1   5       16.41       15.09      1.44 o 
  -9   1   5      322.49      318.04      7.58 o 
  -7   1   5       39.72       47.97      1.86 o 
  -5   1   5     3330.15     3530.30     82.53 o 
  -3   1   5      230.13      268.47      7.30 o 
  -1   1   5      148.06      122.45      3.86 o 
   1   1   5       54.02       53.42      2.14 o 
   3   1   5      288.74      280.81      8.23 o 
   7   1   5      269.10      277.69      5.12 o 
   9   1   5        2.78        2.38      0.86 o 
  11   1   5       98.04      100.11      3.00 o 
 -12   2   5       30.86       29.59      2.11 o 
 -10   2   5      126.99      129.79      3.97 o 
  -8   2   5       24.24       26.35      1.87 o 
  -6   2   5      855.17      799.50     19.57 o 
  -4   2   5      774.55      824.86     23.75 o 
  -2   2   5     1738.38     1745.85     48.00 o 
   0   2   5      209.75      198.47      6.05 o 
   2   2   5      641.41      770.55     21.56 o 
   4   2   5       35.04       49.24      2.46 o 
   6   2   5       18.63       19.68      1.43 o 
   8   2   5      151.63      176.62      4.66 o 
  10   2   5       37.15       35.11      3.26 o 
 -11   3   5       19.32       18.87      1.45 o 
  -9   3   5      127.98      140.10      4.19 o 
  -7   3   5       13.71       10.37      1.83 o 
  -5   3   5      158.95      153.64      5.65 o 
  -3   3   5       81.71       89.87      3.70 o 
  -1   3   5      187.51      182.28      6.43 o 
   1   3   5     2167.63     2306.96     62.18 o 
   3   3   5      693.96      692.15     20.46 o 
   5   3   5       84.44       74.12      3.98 o 
   7   3   5        1.17        3.66      1.04 o 
   9   3   5      106.78      103.33      3.24 o 
 -10   4   5        6.61        6.78      1.36 o 
  -8   4   5      122.54      120.75      5.11 o 
  -6   4   5       67.17       58.13      3.47 o 
  -4   4   5       40.12       37.39      2.73 o 
  -2  -6   6        5.71        7.02      0.63 o 
   0  -6   6        7.63        7.49      0.64 o 
   2  -6   6       10.37       12.37      0.83 o 
  -7  -5   6       27.52       23.00      1.49 o 
  -5  -5   6      242.80      224.82      3.78 o 
  -3  -5   6       70.50       65.15      1.81 o 
  -1  -5   6      186.59      196.25      3.63 o 
   1  -5   6       33.59       32.22      1.10 o 
   3  -5   6      112.19      113.02      2.46 o 
   5  -5   6        9.42       11.25      1.09 o 
   7  -5   6        0.20        0.70      0.92 o 
  -8  -4   6      135.40      134.91      3.93 o 
  -6  -4   6       54.90       55.41      2.70 o 
  -4  -4   6       52.28       67.62      1.78 o 
  -2  -4   6      135.62      123.98      2.54 o 
   0  -4   6       64.02       71.05      1.82 o 
   2  -4   6      168.52      152.46      2.66 o 
   4  -4   6      850.56      862.90     12.11 o 
   6  -4   6       88.67       94.72      2.76 o 
   8  -4   6        4.64        4.22      0.91 o 
 -11  -3   6        2.04        0.90      1.33 o 
  -9  -3   6      288.26      299.92      7.10 o 
  -7  -3   6      110.58      106.65      2.37 o 
  -5  -3   6      124.65      115.65      1.97 o 
  -3  -3   6       58.83       71.98      1.70 o 
  -1  -3   6       75.84       81.13      3.59 o 
   1  -3   6      367.38      359.67      7.56 o 
   3  -3   6       76.68       74.76      1.64 o 
   5  -3   6     1170.80     1140.83     18.76 o 
   7  -3   6      135.25      138.23      3.39 o 
   9  -3   6       33.87       36.92      2.03 o 
 -12  -2   6       15.00       13.29      1.64 o 
 -10  -2   6       41.84       42.48      2.34 o 
  -8  -2   6       32.82       40.54      1.62 o 
  -6  -2   6       57.02       65.52      2.52 o 
  -4  -2   6     3666.22     3678.78    118.90 o 
  -2  -2   6      428.80      417.24     14.79 o 
   0  -2   6      455.02      444.77     16.00 o 
   4  -2   6      159.72      167.57      4.56 o 
   6  -2   6       35.63       36.91      1.74 o 
   8  -2   6       33.02       36.51      2.18 o 
  10  -2   6       46.72       50.10      3.24 o 
 -11  -1   6       32.21       35.32      1.79 o 
  -9  -1   6      307.71      302.30      6.62 o 
  -7  -1   6      492.80      437.78     11.90 o 
  -5  -1   6     5701.67     6408.92    203.55 o 
  -3  -1   6      993.85     1088.45     36.50 o 
  -1  -1   6     7751.69     7163.07    165.86 o 
   3  -1   6     1425.20     1415.01     47.06 o 
   5  -1   6     2429.42     2540.87     85.12 o 
   7  -1   6      118.68      123.12      2.71 o 
   9  -1   6      106.65      116.43      4.80 o 
  11  -1   6       13.47       14.50      2.03 o 
 -12   0   6        2.97        3.90      0.82 o 
 -10   0   6       92.31       93.49      2.22 o 
  -8   0   6     1357.53     1262.18     15.50 o 
  -6   0   6        7.20       10.72      1.60 o 
  -4   0   6        6.75       13.65      0.63 o 
  -2   0   6       18.29       -0.08      0.58 o 
   0   0   6       29.70       31.11      1.52 o 
   2   0   6     4905.16     4590.03    122.60 o 
   6   0   6      938.15     1054.27     22.33 o 
   8   0   6       72.20       74.03      2.49 o 
  10   0   6       31.27       31.45      1.71 o 
  12   0   6       24.26       25.77      2.11 o 
 -13   1   6        8.17       11.03      1.09 o 
 -11   1   6       32.18       33.61      2.98 o 
  -9   1   6      304.60      313.33      5.76 o 
  -7   1   6      491.99      431.24      7.08 o 
  -5   1   6     5703.07     6114.64    150.83 o 
  -3   1   6      995.12     1066.86     29.46 o 
  -1   1   6     7755.65     7261.16    192.44 o 
   1   1   6    18503.05    19588.37    523.47 o 
   3   1   6     1413.13     1379.33     37.94 o 
   7   1   6      117.64      125.91      3.47 o 
   9   1   6      109.08      128.40      3.72 o 
  11   1   6       14.12       14.64      1.23 o 
 -12   2   6       14.53       13.29      1.64 o 
 -10   2   6       41.57       39.91      2.16 o 
  -8   2   6       32.34       39.81      2.00 o 
  -6   2   6       58.21       62.71      1.76 o 
  -4   2   6     3667.89     3479.04     96.24 o 
  -2   2   6      425.81      398.73     11.87 o 
   0   2   6      453.67      476.82     13.35 o 
   2   2   6      413.97      444.90     13.03 o 
   4   2   6      159.91      166.32      5.85 o 
   6   2   6       35.38       30.69      1.72 o 
   8   2   6       31.83       32.34      1.93 o 
  10   2   6       47.73       53.85      2.26 o 
 -11   3   6        2.13        1.25      1.05 o 
  -9   3   6      287.87      302.35     10.18 o 
  -7   3   6      109.67      110.46      4.91 o 
  -5   3   6      127.08      129.45      4.99 o 
  -3   3   6       59.85       65.77      2.25 o 
  -1   3   6       75.30       78.64      3.59 o 
   1   3   6      366.43      364.04     11.39 o 
   3   3   6       76.77       75.60      3.78 o 
   7   3   6      134.69      146.69      5.58 o 
   9   3   6       33.93       38.25      2.28 o 
 -10   4   6        5.22        3.59      1.25 o 
  -8   4   6      135.90      131.83      5.42 o 
  -6   4   6       54.87       50.92      3.27 o 
  -4   4   6       52.53       63.27      3.47 o 
  -2   4   6      135.20      109.57      4.84 o 
   8   4   6        4.41        3.43      1.17 o 
  -2  -6   7       58.21       56.38      1.58 o 
   0  -6   7        6.44        4.17      0.71 o 
   2  -6   7       41.93       43.35      1.56 o 
  -7  -5   7       26.08       27.65      1.56 o 
  -5  -5   7      129.38      131.42      2.93 o 
  -3  -5   7        2.62        3.48      0.70 o 
  -1  -5   7       19.83       17.54      1.19 o 
   1  -5   7       18.54       18.71      0.90 o 
   3  -5   7       64.10       64.77      1.77 o 
   5  -5   7        4.72        5.02      0.88 o 
   7  -5   7        7.32        7.95      1.21 o 
  -8  -4   7        4.17        8.67      2.77 o 
  -6  -4   7      251.64      260.72      4.96 o 
  -4  -4   7      249.05      237.86      4.01 o 
  -2  -4   7       16.04       17.29      1.08 o 
   0  -4   7      244.97      255.71      4.06 o 
   2  -4   7      100.94      100.43      2.04 o 
   4  -4   7      167.99      173.08      3.29 o 
   6  -4   7      127.58      134.69      3.38 o 
   8  -4   7       29.62       32.51      1.49 o 
  -9  -3   7      228.10      232.22      5.88 o 
  -7  -3   7       75.56       83.48      2.05 o 
  -5  -3   7      345.28      371.42      5.23 o 
  -3  -3   7       38.44       43.42      1.30 o 
  -1  -3   7      217.29      207.91      4.74 o 
   1  -3   7        4.66        9.05      0.80 o 
   3  -3   7       15.60       18.18      0.85 o 
   5  -3   7      445.63      432.55      7.41 o 
   7  -3   7       34.77       34.73      1.74 o 
   9  -3   7        0.14        0.91      0.92 o 
 -12  -2   7       14.74       18.28      1.83 o 
 -10  -2   7      126.60      125.26      3.86 o 
  -8  -2   7      216.21      207.10      3.68 o 
  -6  -2   7      366.00      381.18      6.85 o 
  -4  -2   7      438.94      468.33     17.25 o 
  -2  -2   7      181.57      178.55      7.37 o 
   0  -2   7      539.55      531.92     18.82 o 
   4  -2   7      414.17      369.56      7.79 o 
   6  -2   7      201.13      205.25      3.43 o 
   8  -2   7       27.65       35.71      2.19 o 
  10  -2   7       57.60       60.66      3.47 o 
 -11  -1   7       44.34       43.75      1.66 o 
  -9  -1   7      115.43      114.58      2.81 o 
  -7  -1   7      946.07      939.85     15.43 o 
  -5  -1   7     2158.04     2373.15     75.94 o 
  -3  -1   7     2813.09     3024.07     56.75 o 
  -1  -1   7     1139.35      970.59     22.08 o 
   7  -1   7      162.43      142.74      3.01 o 
   9  -1   7       35.43       35.27      2.05 o 
  11  -1   7       15.84       18.71      2.14 o 
 -12   0   7       11.60       11.85      1.25 o 
 -10   0   7       67.17       61.15      1.77 o 
  -8   0   7     2580.09     2470.88     29.48 o 
  -6   0   7      113.12      124.26      3.32 o 
  -4   0   7       37.42       35.88      1.05 o 
  -2   0   7        4.91        4.17      0.70 o 
   0   0   7       92.56       78.04      2.85 o 
   2   0   7      128.11      117.35      3.74 o 
   6   0   7      843.28      851.88     13.90 o 
   8   0   7       16.36       14.10      1.24 o 
  10   0   7        8.79       12.15      1.83 o 
  12   0   7       80.19       65.97      3.04 o 
 -13   1   7       33.39       28.89      1.64 o 
 -11   1   7       43.67       47.11      2.15 o 
  -9   1   7      116.50      116.94      2.92 o 
  -7   1   7      943.11      927.94     14.17 o 
  -5   1   7     2160.27     2241.88     38.59 o 
  -3   1   7     2805.53     2932.77     80.46 o 
  -1   1   7     1134.41      921.39     25.96 o 
   1   1   7      343.11      316.50      9.25 o 
   3   1   7      802.37      812.78     22.51 o 
   7   1   7      161.10      138.05      3.78 o 
   9   1   7       34.91       34.36      2.61 o 
  11   1   7       15.35       18.67      1.30 o 
 -12   2   7       14.98       17.54      1.75 o 
 -10   2   7      126.57      125.39      3.84 o 
  -8   2   7      218.31      212.37      5.79 o 
  -6   2   7      364.83      379.88     10.78 o 
  -4   2   7      440.25      457.41     13.58 o 
  -2   2   7      181.74      187.21      5.97 o 
   0   2   7      544.07      554.57     15.58 o 
   2   2   7      462.85      411.33     12.26 o 
   4   2   7      411.39      384.06     11.47 o 
   6   2   7      199.34      205.11      5.42 o 
   8   2   7       28.72       37.36      2.14 o 
  10   2   7       58.15       62.08      2.40 o 
 -11   3   7       17.67       15.60      1.33 o 
  -9   3   7      229.76      233.21      8.38 o 
  -7   3   7       76.30       86.86      4.29 o 
  -5   3   7      345.49      374.06     11.43 o 
  -3   3   7       38.68       41.72      2.53 o 
  -1   3   7      217.10      205.69      7.14 o 
   1   3   7        4.83       10.17      1.60 o 
   3   3   7       15.74       17.43      1.99 o 
   7   3   7       34.42       33.53      2.81 o 
   9   3   7        0.13        1.41      0.88 o 
 -10   4   7        1.19        1.13      1.09 o 
  -8   4   7        3.63        6.67      1.64 o 
  -6   4   7      249.63      256.07      8.85 o 
  -4   4   7      248.88      227.25      8.00 o 
  -2   4   7       15.78       18.32      2.11 o 
   8   4   7       29.62       32.40      2.14 o 
  -2  -6   8        7.37        7.40      0.67 o 
   0  -6   8        4.42        3.85      0.60 o 
   2  -6   8        5.33        5.15      0.86 o 
  -7  -5   8        5.22        2.18      1.33 o 
  -5  -5   8        8.82       12.01      1.16 o 
  -3  -5   8       38.51       43.21      1.66 o 
  -1  -5   8       67.62       71.76      2.62 o 
   1  -5   8      192.09      199.55      3.59 o 
   3  -5   8        9.79        9.27      0.83 o 
   5  -5   8       15.80       15.30      1.11 o 
  -8  -4   8       40.50       40.66      3.20 o 
  -6  -4   8       29.82       31.69      1.88 o 
  -4  -4   8       67.10       68.21      2.11 o 
  -2  -4   8       34.19       30.10      1.24 o 
   0  -4   8      157.09      172.76      2.88 o 
   2  -4   8       66.25       60.28      1.53 o 
   4  -4   8       57.74       50.34      1.61 o 
   6  -4   8      426.83      450.12      8.02 o 
   8  -4   8        1.79        4.01      0.79 o 
 -11  -3   8       27.90       26.59      2.34 o 
  -9  -3   8       11.10       11.44      1.45 o 
  -7  -3   8       70.33       78.65      1.99 o 
  -5  -3   8     1116.33     1155.97     16.39 o 
  -3  -3   8        6.12        6.40      0.99 o 
  -1  -3   8      307.38      282.12      5.05 o 
   1  -3   8      367.83      415.08      9.99 o 
   3  -3   8        5.11        5.37      1.30 o 
   5  -3   8      179.03      176.40      3.63 o 
   7  -3   8      246.41      254.90      6.33 o 
   9  -3   8       48.83       37.43      2.69 o 
 -12  -2   8       11.08        9.90      1.52 o 
 -10  -2   8       24.16       30.70      2.02 o 
  -8  -2   8       11.12       11.49      1.18 o 
  -6  -2   8      536.77      555.99      9.67 o 
  -4  -2   8     1156.50     1225.57     41.48 o 
  -2  -2   8      214.80      218.58      8.42 o 
   4  -2   8      279.95      268.41      4.76 o 
   6  -2   8      154.61      142.20      4.35 o 
   8  -2   8        9.78       13.50      1.77 o 
  10  -2   8       74.18       70.37      3.66 o 
 -11  -1   8       68.78       66.51      1.86 o 
  -9  -1   8      393.84      371.01      6.00 o 
  -7  -1   8      431.41      409.97      6.30 o 
  -5  -1   8     1676.47     1675.43     55.28 o 
  -3  -1   8     1327.84     1439.42     27.55 o 
  -1  -1   8     4008.26     4139.49     95.78 o 
   5  -1   8      393.46      395.12      7.97 o 
   7  -1   8      257.03      252.78      4.75 o 
   9  -1   8       89.75       98.76      2.86 o 
  11  -1   8       59.34       57.12      3.24 o 
 -12   0   8       11.86       12.28      1.33 o 
 -10   0   8       89.96       90.25      2.49 o 
  -8   0   8      710.21      726.72     10.60 o 
  -6   0   8      262.46      298.01      6.70 o 
  -4   0   8     3088.54     3377.41     52.18 o 
  -2   0   8       36.82       40.43      1.95 o 
   0   0   8     8118.57     8357.99    223.53 o 
   2   0   8     3739.64     3540.45     94.81 o 
   6   0   8      699.33      683.96     10.88 o 
   8   0   8       33.04       33.16      1.76 o 
  10   0   8        1.29        0.43      0.66 o 
  12   0   8       17.16       11.81      1.48 o 
 -13   1   8       11.41       14.11      1.21 o 
 -11   1   8       68.99       74.79      2.21 o 
  -9   1   8      395.43      383.11      6.77 o 
  -7   1   8      433.39      420.52      7.04 o 
  -5   1   8     1677.18     1626.83     27.02 o 
  -3   1   8     1329.12     1412.29     39.07 o 
  -1   1   8     4012.33     4187.28    111.64 o 
   1   1   8     1382.06     1336.96     36.46 o 
   3   1   8      920.75      963.65     26.61 o 
   5   1   8      395.94      387.86     11.43 o 
   7   1   8      259.16      265.01      6.00 o 
   9   1   8       91.08      107.78      3.38 o 
  11   1   8       59.64       54.55      3.16 o 
 -12   2   8       11.37       11.11      1.44 o 
 -10   2   8       24.66       28.61      1.93 o 
  -8   2   8       11.01        9.20      1.20 o 
  -6   2   8      536.00      564.69     14.24 o 
  -4   2   8     1155.69     1176.55     33.31 o 
  -2   2   8      212.08      197.01      6.67 o 
   0   2   8     1872.46     1836.04     50.08 o 
   2   2   8     4723.11     4697.70    126.24 o 
   4   2   8      279.83      276.63      8.78 o 
   6   2   8      155.43      144.71      3.91 o 
   8   2   8        9.61       12.15      1.38 o 
  10   2   8       73.47       78.01      2.71 o 
 -11   3   8       28.18       32.13      1.76 o 
  -9   3   8       11.45       10.68      2.07 o 
  -7   3   8       70.67       77.86      4.17 o 
  -5   3   8     1120.21     1150.20     31.22 o 
  -3   3   8        6.22        5.04      0.89 o 
  -1   3   8      314.21      281.50      6.35 o 
   1   3   8      368.26      436.36     13.11 o 
   3   3   8        4.84        7.33      1.56 o 
   7   3   8      246.71      263.64      8.54 o 
   9   3   8       48.26       51.25      2.10 o 
 -10   4   8        8.16        8.62      1.44 o 
  -8   4   8       39.38       41.40      2.92 o 
  -6   4   8       29.60       27.05      2.77 o 
  -4   4   8       66.78       69.16      3.70 o 
  -2   4   8       34.11       29.63      2.61 o 
   0   4   8      157.60      165.92      6.24 o 
   8   4   8        1.83        3.12      1.09 o 
  -2  -6   9       21.28       16.93      1.09 o 
   0  -6   9      105.80       91.82      3.59 o 
  -5  -5   9      201.94      223.09      9.77 o 
  -3  -5   9      143.15      150.55      3.36 o 
  -1  -5   9      200.71      199.47      4.17 o 
   1  -5   9       48.17       62.75      1.55 o 
   3  -5   9       18.76       19.71      1.04 o 
   5  -5   9       66.39       59.11      1.83 o 
  -8  -4   9       55.18       48.62      3.39 o 
  -6  -4   9      178.71      191.13      5.85 o 
  -4  -4   9      294.93      301.70      5.63 o 
  -2  -4   9      517.29      488.20      8.40 o 
   0  -4   9       43.19       41.86      1.60 o 
   2  -4   9        4.76        5.82      0.68 o 
   4  -4   9       41.29       46.47      1.50 o 
   6  -4   9      284.72      286.14      5.53 o 
   8  -4   9        8.03        7.67      1.03 o 
 -11  -3   9       30.51       27.95      2.34 o 
  -9  -3   9      203.50      204.58      7.76 o 
  -7  -3   9      125.81      134.00      3.62 o 
  -5  -3   9       21.61       22.34      1.24 o 
  -3  -3   9      171.36      164.13      3.02 o 
  -1  -3   9      769.19      716.93     11.41 o 
   1  -3   9       39.76       43.76      1.32 o 
   3  -3   9      126.30      116.41      2.68 o 
   5  -3   9      450.17      454.49      9.15 o 
   7  -3   9      428.77      448.89      9.79 o 
   9  -3   9        5.24        5.18      1.44 o 
 -10  -2   9       49.77       54.87      1.83 o 
  -8  -2   9      181.67      168.27      3.23 o 
  -6  -2   9      111.54      136.27      3.04 o 
  -4  -2   9      487.50      540.80     19.59 o 
  -2  -2   9      173.12      174.13      7.21 o 
   4  -2   9      109.26      104.95      2.34 o 
   6  -2   9       20.08       24.69      2.01 o 
   8  -2   9      243.54      244.75      6.02 o 
  10  -2   9       13.65        8.93      1.56 o 
 -11  -1   9      241.45      239.95      3.96 o 
  -9  -1   9        0.80        0.87      0.55 o 
  -7  -1   9       86.50       85.72      1.95 o 
  -5  -1   9      208.84      208.50      8.62 o 
  -3  -1   9      245.23      221.20      4.86 o 
  -1  -1   9     2391.57     2466.34     57.25 o 
   5  -1   9       37.74       36.15      1.72 o 
   7  -1   9       52.93       59.72      1.83 o 
   9  -1   9       92.95       82.01      2.50 o 
  11  -1   9       20.56       31.77      2.46 o 
 -12   0   9       61.04       57.39      2.61 o 
 -10   0   9       18.64       17.97      1.26 o 
  -8   0   9       35.54       30.08      1.41 o 
  -6   0   9      403.70      368.62      8.06 o 
  -4   0   9       60.89       69.33      2.05 o 
  -2   0   9       55.85       54.27      2.42 o 
   0   0   9      292.02      288.50      8.55 o 
   2   0   9      412.35      407.96     11.63 o 
   6   0   9       13.31       13.96      1.13 o 
   8   0   9       15.32       15.30      2.75 o 
  10   0   9      209.96      210.49      4.98 o 
 -13   1   9        7.00       11.19      1.13 o 
 -11   1   9      238.73      251.05      4.81 o 
  -9   1   9        1.00        0.82      0.72 o 
  -7   1   9       88.42       88.57      2.46 o 
  -5   1   9      206.84      201.35      4.05 o 
  -3   1   9      246.66      221.85      6.94 o 
  -1   1   9     2392.83     2490.32     66.96 o 
   1   1   9     1253.42     1216.74     33.38 o 
   3   1   9      933.36      959.66     26.65 o 
   5   1   9       37.94       37.34      2.12 o 
   7   1   9       52.05       59.56      2.31 o 
   9   1   9       91.47       85.98      2.98 o 
  11   1   9       20.81       27.36      1.40 o 
 -12   2   9       17.64       16.11      1.25 o 
 -10   2   9       49.80       53.40      2.07 o 
  -8   2   9      185.82      180.89      4.73 o 
  -6   2   9      110.98      128.67      5.19 o 
  -4   2   9      483.40      517.18     15.53 o 
  -2   2   9      171.77      164.03      5.77 o 
   0   2   9     2105.06     2052.13     55.90 o 
   2   2   9     2101.43     2032.50     55.52 o 
   4   2   9      109.36      106.57      3.10 o 
   6   2   9       19.70       20.55      1.57 o 
   8   2   9      241.96      250.42      6.08 o 
  10   2   9       14.24       10.34      1.89 o 
 -11   3   9       30.29       30.03      1.67 o 
  -9   3   9      202.49      206.60      7.80 o 
  -7   3   9      125.26      131.79      5.73 o 
  -5   3   9       21.09       25.73      2.42 o 
  -3   3   9      171.53      159.46      4.22 o 
  -1   3   9      769.01      704.59     14.31 o 
   1   3   9       40.15       46.16      2.92 o 
   3   3   9      125.68      116.00      5.15 o 
   7   3   9      427.42      463.48     13.34 o 
   9   3   9        5.28        6.78      1.00 o 
 -10   4   9       15.94       14.58      1.68 o 
  -8   4   9       54.92       50.92      3.20 o 
  -6   4   9      177.42      188.19      7.14 o 
  -4   4   9      295.52      297.48      9.83 o 
  -2   4   9      517.13      480.82     14.40 o 
   0   4   9       43.49       36.14      2.81 o 
   2   4   9        5.38        5.65      1.64 o 
   6   4   9      285.71      277.66      8.85 o 
   8   4   9        7.97        9.67      1.33 o 
  -2  -6  10        4.79        2.96      0.82 o 
   0  -6  10        1.79        1.48      0.86 o 
  -5  -5  10       51.63       52.71      2.53 o 
  -3  -5  10       50.70       38.56      1.54 o 
  -1  -5  10      142.26      130.25      3.08 o 
   1  -5  10       14.02       13.40      0.94 o 
   3  -5  10       21.70       26.25      1.26 o 
   5  -5  10        9.66       13.49      1.20 o 
  -8  -4  10        0.45        0.35      1.36 o 
  -6  -4  10      181.45      188.49      4.77 o 
  -4  -4  10      331.54      303.62      7.40 o 
  -2  -4  10      144.97      138.55      3.21 o 
   0  -4  10       21.01       27.27      1.22 o 
   2  -4  10       97.44       93.00      1.97 o 
   4  -4  10      120.60      141.68      2.84 o 
   6  -4  10      100.05      100.07      2.70 o 
   8  -4  10       21.32       20.40      1.36 o 
 -11  -3  10       13.17       10.88      1.79 o 
  -9  -3  10       14.82       13.41      2.16 o 
  -7  -3  10      110.85      118.56      3.07 o 
  -5  -3  10      713.85      711.20     12.32 o 
  -3  -3  10     2377.36     2298.90     44.36 o 
  -1  -3  10      734.08      675.83     10.95 o 
   1  -3  10      440.85      420.42      7.17 o 
   3  -3  10      557.47      569.44      9.42 o 
   5  -3  10      135.87      122.74      2.85 o 
   7  -3  10      188.28      187.65      7.02 o 
   9  -3  10       19.30       18.63      2.03 o 
 -10  -2  10      138.75      130.26      2.50 o 
  -8  -2  10      335.28      305.32      5.05 o 
  -6  -2  10        9.12       12.09      0.91 o 
  -4  -2  10      933.57      913.61     32.46 o 
  -2  -2  10      819.08      872.11     30.12 o 
   2  -2  10      585.89      583.86     16.16 o 
   4  -2  10      103.36      102.86      2.33 o 
   6  -2  10      339.53      332.16      7.13 o 
   8  -2  10      213.74      191.07      8.03 o 
  10  -2  10       30.78       31.89      2.34 o 
 -11  -1  10      111.21      110.82      2.62 o 
  -9  -1  10      351.13      324.24      7.31 o 
  -7  -1  10      237.01      219.15      3.74 o 
  -5  -1  10      286.24      286.72     11.31 o 
  -3  -1  10      334.16      377.54      7.86 o 
  -1  -1  10     4752.02     5047.69    116.42 o 
   5  -1  10      127.10      118.18      2.52 o 
   7  -1  10      257.26      261.56      4.91 o 
   9  -1  10      115.77      110.90      3.03 o 
 -12   0  10        0.74        0.43      0.70 o 
 -10   0  10       26.59       33.55      1.96 o 
  -8   0  10       56.36       57.90      2.42 o 
  -6   0  10     1128.03     1197.61     23.73 o 
  -4   0  10      391.65      356.69      6.17 o 
  -2   0  10      680.88      758.46     21.14 o 
   0   0  10      840.54      803.11     22.24 o 
   2   0  10     2145.94     2128.58     57.42 o 
   6   0  10      569.61      614.14     12.14 o 
   8   0  10       32.96       42.45      1.98 o 
  10   0  10       38.40       38.83      1.69 o 
 -13   1  10       26.97       32.90      1.75 o 
 -11   1  10      113.35      115.50      2.86 o 
  -9   1  10      353.14      336.79      6.10 o 
  -7   1  10      238.70      215.97      4.18 o 
  -5   1  10      286.03      280.83      5.11 o 
  -3   1  10      333.74      372.16     11.16 o 
  -1   1  10     4754.60     5073.04    135.72 o 
   1   1  10      992.67      961.50     26.78 o 
   3   1  10      468.39      440.11     13.00 o 
   5   1  10      125.23      116.96      3.18 o 
   7   1  10      256.81      261.70      6.13 o 
   9   1  10      115.84      111.32      3.46 o 
  11   1  10       34.30       34.43      2.24 o 
 -12   2  10        5.60        5.86      1.81 o 
 -10   2  10      138.70      134.34      3.85 o 
  -8   2  10      332.99      304.40      7.51 o 
  -6   2  10        8.52       11.15      1.72 o 
  -4   2  10      935.96      928.89     26.14 o 
  -2   2  10      818.23      853.52     24.45 o 
   0   2  10      115.73      112.03      4.41 o 
   2   2  10      585.07      586.90     17.18 o 
   4   2  10      104.83       98.77      3.47 o 
   6   2  10      342.04      334.11      7.44 o 
   8   2  10      213.61      196.55      5.07 o 
  10   2  10       30.75       32.74      1.63 o 
 -11   3  10       12.94       11.54      1.72 o 
  -9   3  10       14.73       17.23      2.42 o 
  -7   3  10      109.76      120.05      5.42 o 
  -5   3  10      712.97      688.31     19.95 o 
  -3   3  10     2375.42     2321.83     43.54 o 
  -1   3  10      737.15      684.17     13.83 o 
   1   3  10      441.28      418.35     13.31 o 
   7   3  10      186.79      185.97      6.75 o 
   9   3  10       18.87       18.49      1.36 o 
 -10   4  10        7.42        5.38      1.29 o 
  -8   4  10        0.46        0.35      1.21 o 
  -6   4  10      181.78      191.50      7.21 o 
  -4   4  10      330.53      305.81     10.02 o 
  -2   4  10      144.72      136.08      5.65 o 
   0   4  10       21.08       26.90      2.61 o 
   2   4  10       97.54       96.42      4.60 o 
   6   4  10       99.56      103.05      4.33 o 
   8   4  10       21.37       19.34      1.72 o 
  -7   5  10        8.18        6.24      1.44 o 
  -5   5  10       50.91       50.88      3.00 o 
   5   5  10        9.69       13.99      1.52 o 
  -5  -5  11       10.85        7.80      1.13 o 
  -3  -5  11      207.81      216.86     13.06 o 
  -1  -5  11       12.39       12.54      1.02 o 
   1  -5  11      118.45      118.55      2.80 o 
   3  -5  11        2.54        2.09      1.15 o 
   5  -5  11       10.53        7.45      1.29 o 
  -8  -4  11       50.66       42.41      5.56 o 
  -6  -4  11        9.48       10.55      1.14 o 
  -4  -4  11      963.19     1013.20     27.26 o 
  -2  -4  11        0.61        1.60      0.66 o 
   0  -4  11      111.45      109.05      2.76 o 
   2  -4  11        5.43        4.79      0.83 o 
   4  -4  11       43.01       50.20      2.31 o 
   6  -4  11       58.22       59.93      2.07 o 
 -11  -3  11       14.07       12.94      1.79 o 
  -9  -3  11        1.89        1.65      0.55 o 
  -7  -3  11      121.08      127.39      3.61 o 
  -5  -3  11      202.97      211.79      4.60 o 
  -3  -3  11       39.33       37.69      1.53 o 
  -1  -3  11       96.41       84.75      2.65 o 
   1  -3  11      158.16      159.42      4.56 o 
   3  -3  11      191.26      178.62      3.73 o 
   5  -3  11      131.84      134.81      3.05 o 
   7  -3  11       43.83       50.21      3.27 o 
   9  -3  11        7.66        6.82      1.44 o 
 -10  -2  11       15.88       16.51      0.88 o 
  -8  -2  11       24.89       26.32      1.69 o 
  -6  -2  11      113.43      121.55      2.92 o 
  -4  -2  11      825.27      847.47     18.02 o 
  -2  -2  11       34.64       34.38      2.92 o 
   0  -2  11     1276.09     1275.48     34.65 o 
   2  -2  11     2420.16     2472.45     46.16 o 
   4  -2  11      164.40      172.65      3.42 o 
   6  -2  11      477.64      450.45      9.35 o 
   8  -2  11        0.45        2.46      1.03 o 
 -11  -1  11       36.42       36.06      1.63 o 
  -9  -1  11      532.00      544.31     17.40 o 
  -7  -1  11      184.20      175.94      3.79 o 
  -5  -1  11      313.51      320.43      7.05 o 
  -3  -1  11      303.70      307.39      7.96 o 
  -1  -1  11      326.68      373.33      9.09 o 
   5  -1  11       16.61       19.22      1.04 o 
   7  -1  11      205.14      204.94      4.09 o 
   9  -1  11        1.49        2.13      0.62 o 
  11  -1  11        8.35        7.09      1.25 o 
 -12   0  11       32.78       31.55      2.51 o 
 -10   0  11      685.13      737.99     14.74 o 
  -8   0  11        7.57        9.68      0.96 o 
  -6   0  11       58.68       72.08      1.91 o 
  -4   0  11      204.42      205.63      4.43 o 
  -2   0  11        1.90        2.73      0.78 o 
   0   0  11      220.93      224.84      6.98 o 
   2   0  11      242.41      273.09      8.19 o 
   4   0  11      251.45      241.98      7.61 o 
   6   0  11        0.54        1.54      1.09 o 
   8   0  11       96.86      118.04      3.47 o 
  10   0  11       57.13       49.81      1.85 o 
 -11   1  11       35.23       34.73      1.55 o 
  -9   1  11      531.39      541.54      9.19 o 
  -7   1  11      178.21      176.17      3.60 o 
  -5   1  11      313.57      309.62      6.66 o 
  -3   1  11      302.21      309.61      9.48 o 
  -1   1  11      328.42      367.01     11.16 o 
   1   1  11     5251.16     5492.04    147.37 o 
   3   1  11       54.37       51.81      2.73 o 
   5   1  11       16.19       18.56      1.31 o 
   7   1  11      202.58      206.52      5.13 o 
   9   1  11        1.50        1.79      0.81 o 
  11   1  11        7.99        8.22      1.05 o 
 -12   2  11       14.42       12.06      1.09 o 
 -10   2  11       15.68       14.23      1.17 o 
  -8   2  11       23.61       24.55      2.31 o 
  -6   2  11      115.53      124.38      5.03 o 
  -4   2  11      824.81      823.35     26.50 o 
  -2   2  11       33.82       34.03      2.38 o 
   0   2  11     1275.76     1385.64     37.07 o 
   2   2  11     2424.68     2646.78     69.11 o 
   4   2  11      162.79      167.29      6.24 o 
   6   2  11      474.57      456.45      9.60 o 
   8   2  11        0.42        3.22      0.96 o 
  10   2  11       67.44       69.20      2.30 o 
 -11   3  11       14.15       13.80      1.79 o 
  -9   3  11        1.94        2.03      1.48 o 
  -7   3  11      121.41      129.64      5.69 o 
  -5   3  11      202.93      224.74      7.76 o 
  -3   3  11       38.55       37.82      4.02 o 
  -1   3  11       95.31       82.09      2.88 o 
   1   3  11      156.98      164.32      6.51 o 
   7   3  11       43.72       52.40      3.20 o 
   9   3  11        7.79        6.22      1.01 o 
  -8   4  11       52.03       47.02      3.08 o 
  -6   4  11        9.59       11.54      2.03 o 
  -4   4  11      964.83      972.51     27.45 o 
  -2   4  11        0.49        1.40      1.44 o 
   0   4  11      112.53      114.51      5.03 o 
   2   4  11        5.71        7.21      1.75 o 
   6   4  11       58.34       56.65      3.12 o 
   8   4  11       36.48       38.67      2.18 o 
  -7   5  11       13.65       16.45      1.79 o 
  -5   5  11       10.81        4.76      1.48 o 
  -3   5  11      208.55      207.04      7.37 o 
   5   5  11       10.53        7.84      1.25 o 
  -5  -5  12       38.68       41.17      2.14 o 
  -3  -5  12       44.12       38.43      1.88 o 
  -1  -5  12        1.57        1.70      0.62 o 
   1  -5  12      103.22      110.96      3.03 o 
   3  -5  12       43.02       43.88      1.73 o 
  -8  -4  12        5.59        5.84      0.64 o 
  -6  -4  12        9.20        9.44      1.75 o 
  -4  -4  12     1023.21     1102.21     29.64 o 
  -2  -4  12      283.38      266.58      6.42 o 
   0  -4  12      245.42      213.94      5.31 o 
   2  -4  12        9.00       11.03      1.72 o 
   4  -4  12       62.99       62.09      2.03 o 
   6  -4  12       34.96       38.82      1.94 o 
  -9  -3  12       18.62       18.39      1.15 o 
  -7  -3  12      274.94      278.92     10.14 o 
  -5  -3  12      605.16      594.63     13.60 o 
  -3  -3  12      459.28      474.55     11.01 o 
  -1  -3  12      117.75      114.39      3.33 o 
   1  -3  12     1575.84     1569.40     26.85 o 
   3  -3  12       71.16       61.89      1.94 o 
   5  -3  12      152.74      162.88      3.49 o 
   7  -3  12       84.70       87.68      4.17 o 
 -10  -2  12      166.83      168.74      4.24 o 
  -8  -2  12      290.04      254.27      4.77 o 
  -6  -2  12       58.65       54.17      2.20 o 
  -4  -2  12      948.52      955.46     20.70 o 
  -2  -2  12       93.16       94.01      5.07 o 
   2  -2  12      355.86      349.86      7.57 o 
   4  -2  12      212.04      200.95      4.13 o 
   6  -2  12      117.02      125.20      3.44 o 
   8  -2  12      124.81      128.98      5.42 o 
 -11  -1  12      101.73      106.37      3.76 o 
  -9  -1  12      511.78      481.23     11.39 o 
  -7  -1  12       18.52       16.26      1.08 o 
  -5  -1  12      240.99      269.33      5.79 o 
  -3  -1  12      508.29      512.47     12.61 o 
  -1  -1  12      704.42      813.55     19.41 o 
   3  -1  12      234.10      280.47      8.35 o 
   5  -1  12       16.46       13.44      1.13 o 
   7  -1  12       11.30        9.76      0.95 o 
   9  -1  12      190.45      183.78      4.28 o 
 -12   0  12        6.32        6.57      1.73 o 
 -10   0  12      648.91      730.83     15.30 o 
  -8   0  12       78.70       66.47      2.16 o 
  -6   0  12       96.00       83.72      2.13 o 
  -4   0  12     1231.27     1193.75     21.67 o 
  -2   0  12       33.57       45.38      2.26 o 
   0   0  12      202.20      178.37      5.81 o 
   2   0  12      153.99      118.71      4.13 o 
   4   0  12      227.41      227.88      7.33 o 
   6   0  12      543.95      581.80     19.36 o 
   8   0  12       25.26       28.85      1.74 o 
  10   0  12      104.38      102.36      2.79 o 
 -11   1  12      102.86      105.46      2.68 o 
  -9   1  12      512.25      493.19      8.44 o 
  -7   1  12       19.30       18.31      1.13 o 
  -5   1  12      240.27      270.14      5.09 o 
  -3   1  12      507.56      501.93     14.87 o 
  -1   1  12      705.04      823.12     23.20 o 
   1   1  12      443.15      448.37     13.43 o 
   3   1  12      233.30      267.75      8.78 o 
   5   1  12       15.55       14.96      1.25 o 
   7   1  12       11.89       11.46      1.25 o 
   9   1  12      189.58      186.91      6.67 o 
 -12   2  12       27.77       29.16      2.03 o 
 -10   2  12      166.84      162.95      3.67 o 
  -8   2  12      288.01      262.34      5.22 o 
  -6   2  12       58.41       48.73      3.12 o 
  -4   2  12      950.26      947.06     39.42 o 
  -2   2  12       93.04       91.35      4.17 o 
   0   2  12     9035.75     9484.09    253.96 o 
   2   2  12      353.95      390.71     11.74 o 
   4   2  12      212.57      202.28      7.14 o 
   6   2  12      117.54      119.76      3.63 o 
   8   2  12      125.52      131.09      3.86 o 
  10   2  12        1.17        1.68      0.68 o 
 -11   3  12        7.83        6.51      1.40 o 
  -9   3  12       18.45       16.33      2.26 o 
  -7   3  12      275.97      274.22      9.67 o 
  -5   3  12      604.85      605.44     17.48 o 
  -3   3  12      458.30      470.53     10.26 o 
  -1   3  12      117.12      124.66      3.94 o 
   7   3  12       84.65       85.42      4.05 o 
   9   3  12       11.15       10.03      1.03 o 
  -8   4  12        5.60        9.47      1.79 o 
  -6   4  12        9.20       10.37      1.95 o 
  -4   4  12     1023.19     1062.61     29.76 o 
  -2   4  12      283.40      272.32      9.20 o 
   0   4  12      246.00      223.12      7.84 o 
   2   4  12        9.50       11.15      2.07 o 
   6   4  12       34.84       41.83      2.53 o 
  -5   5  12       38.72       36.33      2.69 o 
  -3   5  12       44.63       41.60      2.88 o 
   5   5  12       21.02       17.74      1.56 o 
  -5  -5  13       36.78       28.97      1.79 o 
  -3  -5  13       35.27       29.39      1.66 o 
  -1  -5  13       65.68       50.32      2.14 o 
   1  -5  13       41.45       46.43      4.31 o 
   3  -5  13       47.03       37.08      1.64 o 
  -8  -4  13       15.43       14.19      1.79 o 
  -6  -4  13       85.92      100.20      3.07 o 
  -4  -4  13      155.76      165.92      6.12 o 
  -2  -4  13      272.13      264.23      6.44 o 
   0  -4  13      141.40      138.97     10.88 o 
   2  -4  13       16.65       11.30      1.05 o 
   4  -4  13      131.11      118.51      3.52 o 
   6  -4  13        2.88        1.79      1.09 o 
  -9  -3  13       60.92       63.97      3.18 o 
  -7  -3  13       74.01       83.24      2.80 o 
  -5  -3  13      237.72      232.91      6.26 o 
  -3  -3  13      291.41      265.07      6.96 o 
  -1  -3  13       83.39       88.29      2.94 o 
   1  -3  13        0.59        2.99      1.36 o 
   3  -3  13       62.28       55.45      1.86 o 
   5  -3  13       11.56       11.14      1.00 o 
   7  -3  13       88.42       94.90      4.29 o 
 -10  -2  13      304.04      298.26      5.37 o 
  -8  -2  13      145.05      148.04      6.04 o 
  -6  -2  13       50.15       43.89      4.19 o 
  -4  -2  13      192.19      165.81      4.61 o 
  -2  -2  13      770.41      746.40     26.09 o 
   0  -2  13      145.85      142.88      5.23 o 
   2  -2  13       60.49       61.33      2.19 o 
   4  -2  13      245.57      246.22      4.55 o 
   6  -2  13       58.13       58.97      2.24 o 
   8  -2  13      206.86      208.21      7.18 o 
 -11  -1  13      130.58      126.04      3.41 o 
  -9  -1  13       87.16       87.53      3.18 o 
  -7  -1  13       70.81       57.80      1.91 o 
  -5  -1  13      739.21      807.53     13.22 o 
  -3  -1  13      312.47      331.87      8.70 o 
   3  -1  13      441.14      468.16     12.84 o 
   5  -1  13       46.97       50.55      2.01 o 
   7  -1  13       54.50       54.95      2.15 o 
   9  -1  13      170.06      158.45      3.94 o 
 -12   0  13       14.80       10.18      0.97 o 
 -10   0  13       37.02       43.07      2.75 o 
  -8   0  13      117.46      113.32      4.89 o 
  -6   0  13      432.42      417.82      7.61 o 
  -4   0  13        2.72        3.31      0.97 o 
  -2   0  13       75.07       91.94      3.67 o 
   0   0  13       42.99       48.15      2.38 o 
   2   0  13        6.36        7.60      1.05 o 
   4   0  13       19.90       19.58      1.50 o 
   6   0  13        2.55        5.93      0.99 o 
   8   0  13       46.60       43.35      2.12 o 
  10   0  13      202.48      203.73      4.53 o 
 -11   1  13      130.07      126.91      3.05 o 
  -9   1  13       85.94       84.37      2.49 o 
  -7   1  13       70.79       55.50      1.83 o 
  -5   1  13      735.94      810.55     17.94 o 
  -3   1  13      316.00      334.30     10.34 o 
  -1   1  13     1964.51     2168.47     59.20 o 
   1   1  13       45.82       47.41      2.73 o 
   3   1  13      438.45      429.79      9.27 o 
   5   1  13       45.24       44.83      1.98 o 
   7   1  13       55.25       56.91      2.46 o 
   9   1  13      168.96      165.89      4.23 o 
 -12   2  13       11.00       13.99      1.56 o 
 -10   2  13      301.37      292.08      5.56 o 
  -8   2  13      146.75      148.25      3.45 o 
  -6   2  13       48.84       39.95      3.72 o 
  -4   2  13      190.61      167.09      7.49 o 
  -2   2  13      769.77      704.58     14.49 o 
   0   2  13      146.42      152.90      5.93 o 
   2   2  13       60.49       66.43      3.74 o 
   4   2  13      244.16      231.70      8.27 o 
   6   2  13       57.44       61.41      2.47 o 
   8   2  13      205.30      197.87      5.07 o 
  10   2  13        0.11       -0.44      0.61 o 
 -11   3  13        4.93        5.89      1.25 o 
  -9   3  13       61.31       60.00      3.63 o 
  -7   3  13       73.98       78.87      4.41 o 
  -5   3  13      237.48      232.98      8.23 o 
  -3   3  13      291.81      287.81      9.21 o 
  -1   3  13       84.11       89.61      3.25 o 
   7   3  13       89.17       94.16      4.13 o 
   9   3  13        1.09       -0.16      0.86 o 
  -8   4  13       15.38       14.97      2.03 o 
  -6   4  13       87.18       96.34      4.76 o 
  -4   4  13      156.10      164.59      6.63 o 
  -2   4  13      271.74      275.90      9.28 o 
   0   4  13      142.20      143.26      5.89 o 
   2   4  13       16.10       10.72      2.07 o 
   6   4  13        2.89        0.97      0.97 o 
  -5   5  13       36.86       25.38      2.30 o 
  -3   5  13       35.04       33.88      2.57 o 
  -1   5  13       65.52       53.45      3.43 o 
  -5  -5  14        1.19        2.18      0.78 o 
  -3  -5  14        8.73        9.76      1.38 o 
  -1  -5  14        5.96        5.84      1.07 o 
   1  -5  14       30.26       30.25      2.30 o 
   3  -5  14        7.14       11.11      1.25 o 
  -8  -4  14        2.16        0.91      0.50 o 
  -6  -4  14       62.02       66.57      2.41 o 
  -4  -4  14       15.60       16.29      1.91 o 
  -2  -4  14      578.50      599.75     12.73 o 
   0  -4  14        9.95       13.18      2.03 o 
   2  -4  14      175.84      165.61      4.15 o 
   4  -4  14        7.37        6.54      0.92 o 
   6  -4  14       21.67       19.45      1.83 o 
  -9  -3  14       22.19       23.09      2.73 o 
  -7  -3  14      350.72      345.21     13.40 o 
  -5  -3  14       15.18       13.22      1.43 o 
  -3  -3  14     2083.07     1992.93     41.75 o 
  -1  -3  14       24.76       21.82      1.49 o 
   1  -3  14      204.20      207.70      7.33 o 
   3  -3  14      714.03      678.25     11.11 o 
   5  -3  14        9.68        7.31      0.89 o 
   7  -3  14        4.03        1.36      1.25 o 
 -10  -2  14       33.91       27.36      1.44 o 
  -8  -2  14      192.45      174.76      6.34 o 
  -6  -2  14       86.89       84.33      3.03 o 
  -4  -2  14      326.00      335.81      8.16 o 
  -2  -2  14     1186.22     1217.94     62.91 o 
   0  -2  14      360.31      340.73     10.61 o 
   2  -2  14     1473.98     1629.19     42.62 o 
   4  -2  14      429.85      398.62      8.41 o 
   6  -2  14        0.59        2.79      0.84 o 
 -11  -1  14        2.71        1.09      1.07 o 
  -9  -1  14      258.59      277.62      6.36 o 
  -7  -1  14       17.47       17.87      1.21 o 
  -5  -1  14       42.80       41.26      2.81 o 
  -3  -1  14      186.41      212.19      6.01 o 
   3  -1  14      623.54      617.87     17.37 o 
   5  -1  14       96.46       94.16      2.96 o 
   7  -1  14      133.08      134.27      6.08 o 
   9  -1  14       34.31       36.14      1.44 o 
 -12   0  14        2.50        1.28      0.57 o 
 -10   0  14      231.76      235.07      5.77 o 
  -8   0  14     1008.96      959.78     18.53 o 
  -6   0  14      167.12      184.32      3.99 o 
  -4   0  14       13.51       13.75      1.04 o 
  -2   0  14       94.41       75.64      3.28 o 
   0   0  14     2206.39     2297.65     62.44 o 
   2   0  14        4.82        3.90      0.90 o 
   4   0  14      405.43      380.48     14.40 o 
   6   0  14      389.01      387.90      8.33 o 
   8   0  14      179.52      183.49      7.88 o 
  10   0  14        0.04        0.58      1.34 o 
 -11   1  14        2.46        0.81      0.99 o 
  -9   1  14      259.98      269.97      5.35 o 
  -7   1  14       16.76       17.93      1.85 o 
  -5   1  14       44.42       41.87      1.62 o 
  -3   1  14      185.89      213.09      7.21 o 
  -1   1  14      813.68      885.36     25.15 o 
   1   1  14     1898.68     1967.14     54.00 o 
   3   1  14      627.11      616.04     17.60 o 
   5   1  14       97.21       99.98      4.07 o 
   7   1  14      133.35      135.64      5.34 o 
   9   1  14       35.22       37.52      2.28 o 
 -10   2  14       34.82       29.44      1.52 o 
  -8   2  14      192.68      178.87      4.76 o 
  -6   2  14       87.64       82.84      2.84 o 
  -4   2  14      325.86      329.32      7.50 o 
  -2   2  14     1185.86     1214.34     48.76 o 
   0   2  14      360.93      359.85     11.59 o 
   2   2  14     1470.69     1573.45     45.01 o 
   6   2  14        0.54        1.29      0.80 o 
   8   2  14       26.02       21.46      1.57 o 
 -11   3  14        0.59       -0.82      0.97 o 
  -9   3  14       22.26       21.32      2.42 o 
  -7   3  14      350.55      337.14     11.35 o 
  -5   3  14       15.18       17.43      2.34 o 
  -3   3  14     2082.69     2001.11     52.49 o 
  -1   3  14       23.70       19.57      2.42 o 
   7   3  14        3.93       -0.55      1.09 o 
  -8   4  14        2.25        1.01      1.25 o 
  -6   4  14       61.20       64.68      3.82 o 
  -4   4  14       15.67       22.92      2.65 o 
  -2   4  14      577.48      634.50     18.11 o 
   0   4  14       10.33       15.40      2.18 o 
   2   4  14      176.34      173.41      6.79 o 
   6   4  14       21.62       20.27      1.87 o 
  -5   5  14        1.23        1.48      1.21 o 
  -3   5  14        8.51        9.16      1.68 o 
  -1   5  14        5.59        6.74      1.68 o 
  -5  -5  15       13.48       13.02      1.29 o 
  -3  -5  15      103.33       88.74      3.74 o 
  -1  -5  15        4.78        6.38      1.12 o 
   1  -5  15       37.92       30.49      2.22 o 
   3  -5  15       14.28       20.78      1.44 o 
  -8  -4  15        4.77        6.40      0.70 o 
  -6  -4  15       50.17       51.20      2.06 o 
  -4  -4  15       38.49       37.58      2.53 o 
  -2  -4  15       25.73       29.60      1.84 o 
   0  -4  15      270.14      291.69     10.02 o 
   2  -4  15      322.17      347.11      7.91 o 
   4  -4  15       10.95        9.78      1.36 o 
  -9  -3  15       58.24       67.95      2.38 o 
  -7  -3  15      262.70      264.20      6.27 o 
  -5  -3  15       13.85       16.70      1.64 o 
  -3  -3  15      107.49      110.33      3.76 o 
  -1  -3  15      510.88      464.08     21.54 o 
   1  -3  15      367.45      371.76     11.70 o 
   3  -3  15       75.66       62.77      3.35 o 
   5  -3  15        9.04        8.21      1.01 o 
   7  -3  15       17.55       21.32      2.07 o 
 -10  -2  15      145.22      143.91      6.38 o 
  -8  -2  15      715.79      702.90     19.52 o 
  -6  -2  15      405.62      384.89      9.42 o 
  -4  -2  15      249.07      261.54      6.64 o 
  -2  -2  15       32.01       43.71      3.22 o 
   0  -2  15       41.18       47.05      2.73 o 
   2  -2  15      252.60      239.08      8.07 o 
   4  -2  15      262.00      243.68      8.00 o 
   6  -2  15      155.62      152.90      3.96 o 
 -11  -1  15       11.71       11.72      1.11 o 
  -9  -1  15      537.03      556.98     11.55 o 
  -7  -1  15       14.69       17.68      1.26 o 
  -5  -1  15      534.17      539.92      8.04 o 
   1  -1  15      571.10      604.95     17.02 o 
   3  -1  15      262.01      272.90      8.58 o 
   5  -1  15      163.61      168.73      6.08 o 
   7  -1  15      100.03      100.32      4.17 o 
   9  -1  15       10.18       10.21      0.86 o 
 -12   0  15        0.23        0.94      0.80 o 
 -10   0  15        7.28        8.49      1.17 o 
  -8   0  15        0.00        2.09      0.86 o 
  -6   0  15      229.26      222.25      6.49 o 
  -4   0  15      116.40      119.30      3.16 o 
  -2   0  15        0.12       -0.23      0.74 o 
   0   0  15       56.04       52.55      2.69 o 
   2   0  15      192.62      196.59      8.13 o 
   4   0  15       49.58       57.43      3.08 o 
   6   0  15        4.01        3.80      1.13 o 
   8   0  15       30.02       34.99      2.79 o 
  10   0  15       12.39        9.12      1.36 o 
 -11   1  15       11.50        9.37      1.15 o 
  -9   1  15      534.87      567.68     11.77 o 
  -7   1  15       15.75       16.67      1.19 o 
  -5   1  15      534.81      541.95      8.25 o 
  -3   1  15      479.98      492.10     14.83 o 
  -1   1  15       47.39       43.66      2.69 o 
   1   1  15      568.90      603.66     17.84 o 
   3   1  15      259.24      265.02      8.74 o 
   5   1  15      164.12      164.81      4.35 o 
   7   1  15       99.57      102.01      3.25 o 
   9   1  15       10.24       11.18      1.09 o 
 -10   2  15      145.08      141.27      3.25 o 
  -8   2  15      713.66      699.84     25.08 o 
  -6   2  15      409.57      385.99     12.27 o 
  -4   2  15      249.79      248.09      4.88 o 
  -2   2  15       32.19       41.76      2.08 o 
   0   2  15       41.40       45.77      3.16 o 
   2   2  15      253.50      257.53      9.13 o 
   6   2  15      156.84      149.32      9.18 o 
   8   2  15       37.57       40.55      1.87 o 
  -9   3  15       59.24       73.92      3.86 o 
  -7   3  15      261.68      277.96      9.52 o 
  -5   3  15       13.51       13.76      2.14 o 
  -3   3  15      107.25      101.26      4.87 o 
  -1   3  15      511.78      496.66     14.55 o 
   7   3  15       17.59       22.57      2.14 o 
  -8   4  15        4.94        7.76      1.56 o 
  -6   4  15       49.52       48.50      3.27 o 
  -4   4  15       39.19       36.57      3.24 o 
  -2   4  15       26.44       33.88      3.12 o 
   0   4  15      269.83      295.63      9.91 o 
   2   4  15      322.82      341.14     11.27 o 
   4   4  15       10.96       10.56      1.87 o 
   6   4  15       32.68       38.58      4.23 o 
  -5   5  15       13.33       14.03      1.72 o 
  -3   5  15      103.68       92.25      4.09 o 
  -1   5  15        4.77        6.47      1.72 o 
  -5  -5  16        9.29        6.74      0.97 o 
  -3  -5  16       13.52       12.05      1.40 o 
  -1  -5  16       22.58       25.63      1.24 o 
   1  -5  16       15.44       11.97      1.52 o 
  -8  -4  16        2.59        1.92      0.53 o 
  -6  -4  16       35.26       40.47      2.38 o 
  -4  -4  16       53.25       49.36      2.92 o 
  -2  -4  16      117.83      102.49      3.35 o 
   0  -4  16        4.66        9.39      1.79 o 
   2  -4  16       43.06       51.58      3.16 o 
   4  -4  16       19.80       15.87      1.60 o 
  -9  -3  16      158.19      166.50      4.12 o 
  -7  -3  16       42.30       52.68      3.45 o 
  -5  -3  16      148.09      149.93      4.74 o 
  -3  -3  16      123.20      118.32      6.98 o 
  -1  -3  16      128.61      131.28      5.61 o 
   1  -3  16      183.20      172.91      6.59 o 
   3  -3  16       97.10       86.09      4.05 o 
   5  -3  16      140.84      138.85      5.19 o 
 -10  -2  16      182.75      169.46      4.97 o 
  -8  -2  16      222.10      204.00      9.11 o 
  -6  -2  16      187.79      194.33      5.49 o 
  -4  -2  16        9.02       10.58      1.21 o 
  -2  -2  16      136.77      159.41      3.64 o 
   0  -2  16      135.49      156.87      5.81 o 
   2  -2  16       29.07       29.82      2.30 o 
   4  -2  16      124.29      122.86      4.95 o 
   6  -2  16      160.87      166.43      4.21 o 
 -11  -1  16        2.77        1.38      0.69 o 
  -9  -1  16       66.50       62.71      2.54 o 
  -7  -1  16       61.92       62.20      2.14 o 
  -5  -1  16      412.37      381.21      7.21 o 
   1  -1  16      790.62      871.56     23.90 o 
   3  -1  16       98.53      102.42      4.37 o 
   5  -1  16       71.40       80.94      3.78 o 
   7  -1  16        0.26       -0.04      0.74 o 
 -12   0  16        5.80        4.30      0.73 o 
 -10   0  16       29.50       27.43      4.17 o 
  -8   0  16       52.25       50.02      2.87 o 
  -6   0  16     1075.21     1119.20     18.69 o 
  -4   0  16     1712.57     1791.99     32.44 o 
  -2   0  16      277.92      282.56      9.17 o 
   0   0  16     1353.88     1367.96     38.01 o 
   2   0  16     1948.42     2047.08     54.10 o 
   4   0  16       27.69       27.64      2.42 o 
   6   0  16      119.89      125.65     10.37 o 
   8   0  16       56.99       49.88      2.02 o 
 -11   1  16        2.67        2.52      0.82 o 
  -9   1  16       66.80       62.53      2.48 o 
  -7   1  16       61.55       60.91      2.01 o 
  -5   1  16      415.13      386.38      6.23 o 
  -3   1  16       70.21       74.68      2.59 o 
  -1   1  16      109.12      117.71      4.83 o 
   1   1  16      793.98      862.55     24.99 o 
   3   1  16       99.21      108.27      4.56 o 
   5   1  16       71.19       74.22      2.64 o 
   7   1  16        0.25        0.29      0.76 o 
   9   1  16       42.78       41.86      1.71 o 
 -10   2  16      184.49      177.02     11.84 o 
  -8   2  16      223.31      202.27      5.28 o 
  -6   2  16      188.09      183.65      4.88 o 
  -4   2  16        8.89        9.51      0.98 o 
  -2   2  16      136.33      145.92      3.35 o 
   0   2  16      134.99      155.10      4.85 o 
   6   2  16      160.58      168.18      6.73 o 
   8   2  16       13.36       11.47      1.14 o 
  -9   3  16      156.82      161.71      6.28 o 
  -7   3  16       41.72       48.85      3.43 o 
  -5   3  16      149.55      161.39      6.39 o 
  -3   3  16      123.20      113.89      5.22 o 
  -1   3  16      127.90      134.56      5.77 o 
   5   3  16      140.70      156.24      5.65 o 
   7   3  16        0.29        1.25      1.01 o 
  -8   4  16        2.58        1.83      1.25 o 
  -6   4  16       35.98       39.57      2.96 o 
  -4   4  16       52.93       57.74      3.66 o 
  -2   4  16      118.46      107.65      5.07 o 
   0   4  16        4.52        6.86      1.83 o 
   2   4  16       43.43       46.59      3.35 o 
   4   4  16       20.04       20.58      2.26 o 
   6   4  16        0.02        0.74      0.90 o 
  -5   5  16        9.45        5.42      1.36 o 
  -3   5  16       13.65       14.03      1.79 o 
  -1   5  16       23.07       30.13      2.49 o 
  -5  -5  17       24.24       26.90      1.64 o 
  -3  -5  17       13.89       15.59      1.52 o 
  -1  -5  17       43.52       44.16      1.85 o 
   1  -5  17        7.80        9.43      1.33 o 
  -8  -4  17       16.81       19.57      1.25 o 
  -6  -4  17       48.62       49.32      2.57 o 
  -4  -4  17       96.57      103.59      4.44 o 
  -2  -4  17       19.53       15.72      1.44 o 
   0  -4  17       29.11       28.15      2.69 o 
   2  -4  17      174.35      163.19      6.16 o 
   4  -4  17       26.61       23.31      1.68 o 
  -9  -3  17       47.47       49.35      2.20 o 
  -7  -3  17       24.49       26.52      2.32 o 
  -5  -3  17      216.06      219.48      7.49 o 
  -3  -3  17      133.50      147.62      5.73 o 
  -1  -3  17        3.25        4.17      1.29 o 
   1  -3  17      184.10      158.44      6.24 o 
   3  -3  17      129.02      140.80      5.54 o 
   5  -3  17      135.70      125.90      4.64 o 
 -10  -2  17       55.77       52.14      1.88 o 
  -8  -2  17      174.63      182.45      9.34 o 
  -6  -2  17      106.46      104.26      3.67 o 
  -4  -2  17       99.84       95.26      3.38 o 
  -2  -2  17       35.70       33.60      1.56 o 
   0  -2  17      250.98      276.13      9.01 o 
   2  -2  17      389.36      408.02     12.44 o 
   4  -2  17      326.04      314.08      9.99 o 
   6  -2  17      125.84      118.10      4.41 o 
 -11  -1  17        5.48        5.59      1.54 o 
  -9  -1  17      253.14      258.26      6.20 o 
  -7  -1  17       42.98       44.05      3.08 o 
  -5  -1  17      195.97      184.79      3.40 o 
  -3  -1  17      362.25      351.96     10.57 o 
  -1  -1  17      283.08      280.88      9.21 o 
   1  -1  17     1457.60     1494.79     40.12 o 
   3  -1  17      180.05      173.33      6.28 o 
   5  -1  17      235.27      240.00      7.99 o 
   7  -1  17      106.61      113.26      4.41 o 
 -12   0  17        6.11        2.16      0.61 o 
 -10   0  17        9.11       11.16      1.25 o 
  -8   0  17       11.83        9.94      1.24 o 
  -6   0  17       41.45       44.16      1.93 o 
  -4   0  17       50.47       47.51      2.12 o 
  -2   0  17        0.64        1.79      0.94 o 
   0   0  17       11.48       11.97      1.56 o 
   2   0  17      135.11      144.66      5.61 o 
   4   0  17        0.16        0.35      0.82 o 
   6   0  17        3.32        6.67      1.48 o 
   8   0  17        1.57        2.11      1.23 o 
 -11   1  17        5.72        5.45      1.21 o 
  -9   1  17      253.71      261.89      6.34 o 
  -7   1  17       43.03       44.37      1.76 o 
  -5   1  17      191.65      174.22      3.47 o 
  -3   1  17      361.37      343.34      6.17 o 
  -1   1  17      283.14      287.60      6.54 o 
   1   1  17     1456.55     1500.10     41.88 o 
   3   1  17      181.16      168.38      6.40 o 
   5   1  17      234.09      228.70      5.57 o 
   7   1  17      106.67      112.80      3.37 o 
   9   1  17       25.46       21.63      1.22 o 
 -10   2  17       55.32       48.15      1.74 o 
  -8   2  17      175.23      173.53      4.81 o 
  -6   2  17      106.49       99.86      3.34 o 
  -4   2  17      100.22       91.67      3.07 o 
  -2   2  17       36.22       31.68      1.55 o 
   0   2  17      250.14      271.64      8.81 o 
   6   2  17      125.82      113.83     10.10 o 
   8   2  17       38.76       44.20      2.94 o 
  -9   3  17       47.62       48.77      3.00 o 
  -7   3  17       24.10       23.94      2.65 o 
  -5   3  17      215.84      220.73      8.11 o 
  -3   3  17      134.47      153.67      6.20 o 
  -1   3  17        3.42        5.18      1.60 o 
   5   3  17      135.52      120.95      4.87 o 
   7   3  17       19.27       14.74      1.64 o 
  -8   4  17       16.86       21.36      2.14 o 
  -6   4  17       48.01       40.97      3.00 o 
  -4   4  17       96.34      114.28      5.11 o 
  -2   4  17       19.29       23.31      2.65 o 
   0   4  17       28.83       32.71      2.96 o 
   2   4  17      173.00      158.08      6.28 o 
   4   4  17       26.52       22.38      2.34 o 
   6   4  17        5.96        4.02      1.09 o 
  -3   5  17       14.21       17.89      1.87 o 
  -1   5  17       43.33       41.79      2.77 o 
   1   5  17        8.05        8.77      1.60 o 
  -3  -5  18        5.60        3.59      0.90 o 
  -1  -5  18       17.38       23.49      1.31 o 
   1  -5  18        9.59       11.58      1.33 o 
  -8  -4  18        1.23        4.40      0.74 o 
  -6  -4  18        7.84        5.46      1.09 o 
  -4  -4  18       18.88       25.88      2.03 o 
  -2  -4  18       70.01       58.10      2.75 o 
   0  -4  18       48.21       39.55      2.21 o 
   2  -4  18       34.05       29.00      2.46 o 
   4  -4  18        7.63        8.85      1.09 o 
  -9  -3  18       22.99       25.56      1.38 o 
  -7  -3  18      234.53      249.86      4.76 o 
  -5  -3  18      796.11      814.90     23.07 o 
  -3  -3  18      114.77      103.75      4.52 o 
  -1  -3  18        2.48        3.12      1.33 o 
   1  -3  18      678.89      610.27     18.03 o 
   3  -3  18      284.12      286.90      9.40 o 
   5  -3  18        5.55        6.35      1.17 o 
 -10  -2  18       11.74       12.67      1.33 o 
  -8  -2  18      341.81      344.46      7.49 o 
  -6  -2  18       96.14      102.03      3.67 o 
  -4  -2  18       82.59       72.96      3.01 o 
  -2  -2  18       46.08       46.98      4.21 o 
   0  -2  18       42.79       40.97      2.73 o 
   2  -2  18      177.56      168.85      6.32 o 
   4  -2  18      235.72      216.91      7.49 o 
   6  -2  18       99.79      104.53      3.94 o 
 -11  -1  18        0.73        0.83      0.59 o 
  -9  -1  18      332.87      326.51      7.35 o 
  -7  -1  18      159.32      144.04      3.65 o 
  -5  -1  18       54.51       54.04      1.66 o 
  -3  -1  18       76.39       82.93      3.94 o 
  -1  -1  18       51.56       51.29      2.19 o 
   1  -1  18      280.74      260.43      8.50 o 
   3  -1  18       44.29       46.39      2.88 o 
   5  -1  18      543.59      566.95     16.27 o 
   7  -1  18      122.16      140.06      4.99 o 
 -12   0  18        0.06        0.07      0.78 o 
 -10   0  18       76.40       71.25      3.47 o 
  -8   0  18      215.24      194.97      5.08 o 
  -6   0  18       99.28      104.41      2.95 o 
  -4   0  18     3146.07     3125.53     57.93 o 
  -2   0  18      308.16      285.85      6.60 o 
   0   0  18     1017.61     1014.42     28.91 o 
   2   0  18       17.45       20.70      2.22 o 
   4   0  18      211.72      200.45      7.41 o 
   6   0  18        0.87        2.07      1.13 o 
   8   0  18       18.88       20.31      1.79 o 
 -11   1  18        0.81        0.32      0.68 o 
  -9   1  18      332.14      321.80      9.05 o 
  -7   1  18      159.43      146.33      4.17 o 
  -5   1  18       54.05       56.88      2.11 o 
  -3   1  18       76.45       77.35      2.23 o 
  -1   1  18       51.12       54.20      2.23 o 
   1   1  18      281.39      244.98      8.74 o 
   3   1  18       44.40       49.32      3.08 o 
   5   1  18      543.50      544.37     18.93 o 
   7   1  18      123.02      132.76      3.67 o 
 -10   2  18       11.71       11.68      1.24 o 
  -8   2  18      341.66      340.82      7.69 o 
  -6   2  18       95.35       99.54      4.62 o 
  -4   2  18       82.48       74.94      2.77 o 
  -2   2  18       45.78       37.84      2.00 o 
   0   2  18       43.73       40.51      2.77 o 
   6   2  18       98.66       93.92      6.73 o 
   8   2  18        7.62        7.80      0.91 o 
  -9   3  18       22.73       27.41      2.42 o 
  -7   3  18      233.56      257.51      8.81 o 
  -5   3  18      796.44      839.97     23.50 o 
  -3   3  18      115.34      104.69      5.07 o 
  -1   3  18        2.30        4.02      1.56 o 
   5   3  18        5.65        8.42      1.52 o 
   7   3  18        2.10       -0.94      0.94 o 
  -8   4  18        1.19        3.74      1.25 o 
  -6   4  18        8.01        7.29      1.64 o 
  -4   4  18       19.11       26.08      2.65 o 
  -2   4  18       70.33       62.65      3.74 o 
   0   4  18       48.58       48.69      3.24 o 
   2   4  18       34.67       28.34      2.65 o 
   4   4  18        7.41        7.41      1.56 o 
  -3   5  18        5.68        4.40      1.21 o 
  -1   5  18       17.21       21.17      1.99 o 
  -1  -5  19        9.66        8.03      1.25 o 
  -6  -4  19        8.68        8.11      1.21 o 
  -4  -4  19        0.82        3.94      1.09 o 
  -2  -4  19       21.15       17.37      1.77 o 
   0  -4  19       54.47       52.55      2.37 o 
   2  -4  19        9.35        5.96      1.29 o 
   4  -4  19        0.95        1.25      0.66 o 
  -9  -3  19       31.81       27.63      1.35 o 
  -7  -3  19      113.52      116.83      2.72 o 
  -5  -3  19        4.50        6.12      1.36 o 
  -3  -3  19       38.08       31.97      2.38 o 
  -1  -3  19       22.49       16.41      2.22 o 
   1  -3  19       57.24       55.28      3.31 o 
   3  -3  19       20.21       15.09      1.87 o 
   5  -3  19       32.98       34.03      2.03 o 
 -10  -2  19        7.22        8.03      1.09 o 
  -8  -2  19      214.85      207.78      4.99 o 
  -6  -2  19      323.34      372.81      8.04 o 
  -4  -2  19      543.39      538.67     12.86 o 
  -2  -2  19       43.77       44.75      4.25 o 
   0  -2  19       52.56       56.61      3.27 o 
   2  -2  19       44.07       50.52      3.12 o 
   4  -2  19        9.80        8.93      1.60 o 
   6  -2  19       75.67       79.46      3.24 o 
 -11  -1  19        0.18        0.02      0.55 o 
  -9  -1  19       12.51       15.09      1.41 o 
  -7  -1  19      156.26      143.77      5.71 o 
  -5  -1  19      438.96      444.01      7.05 o 
  -3  -1  19      181.72      182.81      6.59 o 
  -1  -1  19       11.39       10.95      1.91 o 
   1  -1  19        5.20        2.81      1.13 o 
   3  -1  19      254.69      273.86      8.89 o 
   5  -1  19       51.69       59.65      3.39 o 
   7  -1  19       21.51       21.99      1.75 o 
 -12   0  19        3.14        2.30      1.01 o 
 -10   0  19       95.54       94.48      3.06 o 
  -8   0  19       90.16      100.60      3.32 o 
  -6   0  19       89.87       92.10      2.80 o 
  -4   0  19       39.23       39.84      2.96 o 
  -2   0  19        0.33        0.58      0.74 o 
   0   0  19       36.23       36.80      2.69 o 
   2   0  19       81.90       88.19      4.25 o 
   4   0  19      270.98      272.51      9.36 o 
   6   0  19        6.87       11.58      1.79 o 
   8   0  19        4.03        4.21      0.94 o 
 -11   1  19        0.18       -0.30      0.62 o 
  -9   1  19       12.56       13.39      2.28 o 
  -7   1  19      157.09      149.23      6.12 o 
  -5   1  19      438.15      439.42      9.15 o 
  -3   1  19      181.95      175.91      4.58 o 
  -1   1  19       11.63       10.76      1.75 o 
   3   1  19      254.88      247.81      8.89 o 
   5   1  19       52.04       61.34      2.85 o 
   7   1  19       22.14       21.75      1.46 o 
 -10   2  19        7.30        8.50      1.09 o 
  -8   2  19      214.08      201.17      5.18 o 
  -6   2  19      323.66      366.63     10.14 o 
  -4   2  19      542.56      547.12     11.24 o 
  -2   2  19       43.83       42.04      2.12 o 
   0   2  19       52.37       58.44      3.43 o 
   4   2  19        9.81       10.92      1.68 o 
   6   2  19       76.45       72.58      2.53 o 
  -9   3  19       32.17       28.97      2.26 o 
  -7   3  19      113.81      116.66      5.11 o 
  -5   3  19        4.77        3.74      1.56 o 
  -3   3  19       37.57       35.87      3.16 o 
  -1   3  19       22.82       19.22      2.38 o 
   1   3  19       57.38       57.89      3.66 o 
   5   3  19       32.58       31.07      2.30 o 
  -6   4  19        8.62        8.62      1.60 o 
  -4   4  19        0.83        1.64      1.33 o 
  -2   4  19       21.07       21.13      2.46 o 
   0   4  19       55.00       56.53      3.43 o 
   2   4  19        9.47        7.87      1.60 o 
   4   4  19        0.89        0.43      0.71 o 
  -6  -4  20        3.31        4.16      0.66 o 
  -4  -4  20       13.05       11.46      1.48 o 
  -2  -4  20       13.75        9.32      1.68 o 
   0  -4  20       36.89       45.32      2.10 o 
   2  -4  20        3.13        3.27      1.09 o 
  -9  -3  20        9.70        9.98      1.09 o 
  -7  -3  20        5.87        5.08      0.72 o 
  -5  -3  20       33.56       29.35      2.26 o 
  -3  -3  20      353.39      351.46     11.27 o 
  -1  -3  20       90.60       92.52      4.64 o 
   1  -3  20       18.17       17.50      2.11 o 
   3  -3  20      247.64      225.50      7.68 o 
   5  -3  20        4.45        2.53      0.86 o 
 -10  -2  20        9.06        9.75      1.13 o 
  -8  -2  20      119.70      106.95      4.37 o 
  -6  -2  20       18.90       13.05      1.24 o 
  -4  -2  20      225.73      224.77      6.39 o 
  -2  -2  20       43.61       48.65      4.56 o 
   0  -2  20        0.97        0.04      0.90 o 
   2  -2  20       80.50       74.08      3.78 o 
   4  -2  20      136.43      119.86      4.91 o 
   6  -2  20      103.84       96.93      3.70 o 
 -11  -1  20        2.98        2.57      0.86 o 
  -9  -1  20       96.76       91.99      2.98 o 
  -7  -1  20      278.49      247.94      6.06 o 
  -5  -1  20      236.39      238.43      4.37 o 
  -3  -1  20       44.72       39.80      3.04 o 
  -1  -1  20       81.38       76.10      4.05 o 
   1  -1  20       56.35       54.39      3.31 o 
   3  -1  20      264.98      276.68      9.20 o 
   5  -1  20      105.72      107.77      4.64 o 
   7  -1  20      185.77      174.94      5.73 o 
 -10   0  20        5.02       10.24      1.15 o 
  -8   0  20      229.44      204.92      5.29 o 
  -6   0  20      389.51      397.49     10.93 o 
  -4   0  20        1.58        1.68      1.36 o 
  -2   0  20        3.64        6.74      1.64 o 
   0   0  20        4.04        0.70      1.17 o 
   2   0  20     2611.84     2749.60     72.52 o 
   4   0  20      257.32      302.65     10.14 o 
   6   0  20       52.60       53.25      3.12 o 
   8   0  20        0.57        0.12      0.62 o 
 -11   1  20        2.84        2.60      0.77 o 
  -9   1  20       96.84       88.79      3.10 o 
  -7   1  20      276.74      261.08      8.89 o 
  -5   1  20      236.86      240.86      8.46 o 
  -3   1  20       44.62       36.29      2.02 o 
  -1   1  20       82.30       80.12      4.02 o 
   3   1  20      263.83      263.61      9.24 o 
   5   1  20      106.56      105.00      4.83 o 
   7   1  20      184.50      168.74      6.12 o 
 -10   2  20        9.32        8.73      1.48 o 
  -8   2  20      119.28      111.20      4.80 o 
  -6   2  20       19.04       12.80      1.47 o 
  -4   2  20      224.61      225.22      5.65 o 
  -2   2  20       43.76       44.05      2.23 o 
   0   2  20        1.12        1.75      1.33 o 
   4   2  20      136.27      120.64      4.68 o 
   6   2  20      103.64       99.41      7.56 o 
  -9   3  20        9.52       10.99      1.60 o 
  -7   3  20        5.70        4.56      1.44 o 
  -5   3  20       33.23       33.25      3.00 o 
  -3   3  20      353.35      375.88     11.74 o 
  -1   3  20       90.39       97.08      4.68 o 
   1   3  20       18.97       15.13      2.18 o 
   5   3  20        4.29        1.99      1.09 o 
  -6   4  20        3.47        3.59      1.25 o 
  -4   4  20       13.36       11.66      1.91 o 
  -2   4  20       13.70       11.03      1.79 o 
   0   4  20       36.86       46.86      3.00 o 
   2   4  20        2.96        2.85      1.25 o 
   4   4  20       12.65       14.23      1.48 o 
  -6  -4  21        8.77        7.49      0.76 o 
  -4  -4  21       61.68       49.79      2.65 o 
  -2  -4  21       15.48       17.85      2.07 o 
   0  -4  21       10.12       11.11      1.56 o 
   2  -4  21       37.66       30.02      2.03 o 
  -9  -3  21       28.58       31.07      1.64 o 
  -7  -3  21       30.69       33.68      2.18 o 
  -5  -3  21       48.32       53.37      2.92 o 
  -3  -3  21       55.47       50.80      3.04 o 
  -1  -3  21       10.49        8.38      1.72 o 
   1  -3  21       11.05       15.94      2.03 o 
   3  -3  21       97.90       93.15      4.09 o 
   5  -3  21       23.37       21.60      1.48 o 
 -10  -2  21        2.08        2.11      0.70 o 
  -8  -2  21       44.40       44.44      2.57 o 
  -6  -2  21       47.84       59.98      2.33 o 
  -4  -2  21     1042.40     1014.06     28.90 o 
  -2  -2  21      734.04      669.01     26.15 o 
   0  -2  21        9.37       11.34      1.79 o 
   2  -2  21       11.04       12.16      1.75 o 
   4  -2  21       18.62       15.36      1.79 o 
   6  -2  21       88.74       75.79      2.96 o 
 -11  -1  21       33.45       34.64      1.45 o 
  -9  -1  21      121.30      122.97      3.49 o 
  -7  -1  21      248.91      255.53      6.17 o 
  -5  -1  21       11.63       11.34      1.16 o 
  -3  -1  21      113.69      125.24      5.46 o 
  -1  -1  21       15.87       17.82      2.34 o 
   1  -1  21      319.22      337.40      7.69 o 
   3  -1  21      225.38      227.87      7.92 o 
   5  -1  21        9.04       11.19      1.60 o 
   7  -1  21       55.42       49.36      2.30 o 
 -10   0  21        0.02        0.07      1.42 o 
  -8   0  21      481.38      461.55     17.56 o 
  -6   0  21       10.35        9.39      1.99 o 
  -4   0  21      113.68      136.82      5.85 o 
  -2   0  21        9.92        9.90      1.83 o 
   0   0  21       16.42       13.88      2.07 o 
   2   0  21      449.52      454.64     14.05 o 
   4   0  21       22.17       24.25      2.53 o 
   6   0  21        9.23       10.41      1.52 o 
  -9   1  21      121.77      117.37      7.86 o 
  -7   1  21      249.41      254.44      8.89 o 
  -5   1  21       11.42       10.84      1.99 o 
  -3   1  21      113.81      125.43      5.42 o 
  -1   1  21       15.77       17.40      1.52 o 
   3   1  21      225.92      211.88      7.92 o 
   5   1  21        9.22       11.23      1.79 o 
   7   1  21       55.48       48.81      2.65 o 
  -8   2  21       43.59       43.42      3.51 o 
  -6   2  21       47.71       62.43      2.59 o 
  -4   2  21     1043.77     1072.24     20.24 o 
  -2   2  21      733.79      680.90     13.59 o 
   0   2  21        9.47       10.18      1.40 o 
   2   2  21       11.22       11.58      2.03 o 
   4   2  21       18.51       14.03      1.75 o 
   6   2  21       88.56       72.63      2.48 o 
  -7   3  21       30.69       40.54      2.73 o 
  -5   3  21       48.33       44.33      3.31 o 
  -3   3  21       55.19       61.68      3.59 o 
  -1   3  21       10.11        8.97      1.91 o 
   1   3  21       11.23       16.22      2.22 o 
   5   3  21       23.21       22.45      1.83 o 
  -6   4  21        8.69        6.86      1.29 o 
  -4   4  21       60.90       54.66      3.12 o 
  -2   4  21       15.47       18.01      2.18 o 
   0   4  21       10.12       11.23      1.72 o 
   2   4  21       37.34       28.30      2.30 o 
  -6  -4  22       11.34       13.68      1.29 o 
  -4  -4  22        4.09        1.72      0.86 o 
  -2  -4  22       15.65       11.89      1.64 o 
   0  -4  22        0.58        1.44      0.70 o 
   2  -4  22        5.30        5.26      1.05 o 
  -7  -3  22       31.88       28.85      1.91 o 
  -5  -3  22       85.69       85.38      3.86 o 
  -1  -3  22       24.86       19.73      2.34 o 
   1  -3  22        2.50        3.74      1.21 o 
   3  -3  22       12.21       14.50      1.68 o 
 -10  -2  22        7.97        9.08      1.01 o 
  -8  -2  22       19.23       25.14      1.95 o 
  -6  -2  22       58.14       54.85      3.04 o 
  -4  -2  22       37.32       32.47      2.49 o 
   0  -2  22        9.41        6.82      1.60 o 
   2  -2  22       57.16       56.22      3.24 o 
   4  -2  22        4.01        4.91      1.21 o 
   6  -2  22       42.29       36.96      1.83 o 
  -9  -1  22       80.35       81.55      2.69 o 
  -7  -1  22       35.49       30.28      1.85 o 
  -5  -1  22      499.92      551.92     15.92 o 
  -3  -1  22     1033.21     1080.53     28.67 o 
  -1  -1  22      343.91      334.57     10.49 o 
   1  -1  22       92.82      104.71      3.76 o 
   3  -1  22       73.48       85.81      4.25 o 
   5  -1  22       43.53       41.99      2.65 o 
   7  -1  22        9.84       11.38      1.05 o 
 -10   0  22        4.70        3.69      0.78 o 
  -8   0  22      415.37      410.86      8.92 o 
  -6   0  22       69.12       73.53      4.29 o 
  -4   0  22       61.23       60.86      3.86 o 
  -2   0  22      138.47      149.22      6.20 o 
   0   0  22      316.54      304.01     10.10 o 
   2   0  22      126.53      115.34      5.15 o 
   4   0  22      227.79      241.79      8.46 o 
   6   0  22       11.18        8.73      1.44 o 
 -11   1  22        5.52        4.48      1.13 o 
  -9   1  22       80.63       84.60      4.09 o 
  -7   1  22       34.88       26.43      2.77 o 
  -5   1  22      500.86      525.66     15.92 o 
  -3   1  22     1032.99     1042.80     28.67 o 
  -1   1  22      343.59      315.03     10.96 o 
   1   1  22       92.15      108.54      5.15 o 
   3   1  22       74.46       79.26      4.21 o 
   5   1  22       43.11       35.91      2.69 o 
   7   1  22        9.82       11.11      1.33 o 
  -8   2  22       18.72       20.65      1.49 o 
  -6   2  22       58.48       48.66      2.31 o 
  -4   2  22       37.16       36.41      2.32 o 
  -2   2  22       78.31       61.60      4.11 o 
   0   2  22        9.35        9.45      1.32 o 
   2   2  22       57.29       55.48      3.51 o 
  -7   3  22       31.54       26.98      2.34 o 
  -5   3  22       84.82       92.09      4.33 o 
  -3   3  22      110.34      105.27      4.83 o 
  -1   3  22       24.53       22.53      2.42 o 
   1   3  22        2.47        3.51      1.44 o 
   3   3  22       12.82       16.14      1.30 o 
   5   3  22        2.52        3.98      1.21 o 
  -6   4  22       11.28       12.75      1.48 o 
  -4   4  22        3.97        0.51      1.01 o 
  -2   4  22       15.80       17.54      1.99 o 
   0   4  22        0.65        3.20      1.21 o 
   2   4  22        5.41        4.72      1.21 o 
  -4  -4  23       15.51       19.10      1.60 o 
  -2  -4  23       25.02       26.35      2.11 o 
   0  -4  23        4.58        2.81      0.97 o 
  -7  -3  23        3.28        4.72      0.97 o 
  -5  -3  23        4.34        5.31      0.83 o 
  -1  -3  23       29.43       32.63      2.81 o 
   1  -3  23       18.58       26.66      2.34 o 
   3  -3  23       12.76       11.46      1.44 o 
  -8  -2  23       29.05       33.14      2.18 o 
  -6  -2  23        0.50        0.74      0.90 o 
   0  -2  23      141.92      128.52      5.61 o 
   2  -2  23       26.96       26.16      2.46 o 
   4  -2  23        0.50        0.55      0.86 o 
  -9  -1  23       53.93       53.50      2.07 o 
  -7  -1  23      268.77      273.15      6.42 o 
  -5  -1  23      160.36      160.19      6.39 o 
  -3  -1  23        9.70        8.15      1.99 o 
  -1  -1  23       26.68       24.91      2.73 o 
   1  -1  23       88.97       94.53      3.24 o 
   3  -1  23      194.78      202.91      5.20 o 
   5  -1  23       59.17       58.32      3.00 o 
 -10   0  23        7.73        8.14      1.50 o 
  -8   0  23       30.83       39.63      6.82 o 
  -6   0  23      159.50      169.08      6.86 o 
  -4   0  23      101.30      102.35      5.03 o 
  -2   0  23       91.45       89.91      4.60 o 
   0   0  23       40.96       37.07      3.24 o 
   2   0  23       46.72       46.00      3.12 o 
   4   0  23      334.59      329.92     10.65 o 
   6   0  23       14.36       16.06      1.64 o 
  -9   1  23       54.47       59.34      3.31 o 
  -7   1  23      272.45      273.64      9.24 o 
  -5   1  23      160.50      147.67      6.24 o 
  -3   1  23        9.29        9.51      1.87 o 
  -1   1  23       26.27       17.50      2.34 o 
   1   1  23       88.53       95.21      4.83 o 
   5   1  23       59.48       52.44      3.04 o 
  -8   2  23       29.36       31.46      2.42 o 
  -6   2  23        0.44       -0.05      0.85 o 
  -4   2  23      193.78      179.49      4.73 o 
  -2   2  23      206.64      193.60      5.00 o 
   0   2  23      141.48      142.19      5.83 o 
   2   2  23       27.82       28.30      2.69 o 
   4   2  23        0.59        2.11      1.29 o 
  -7   3  23        3.58        3.31      1.21 o 
  -5   3  23        4.10        2.69      1.25 o 
  -3   3  23      132.37      130.82      5.42 o 
  -1   3  23       29.51       27.37      2.61 o 
   1   3  23       18.35       23.43      2.34 o 
   3   3  23       12.24       10.88      1.68 o 
  -4   4  23       15.54       20.66      1.87 o 
  -2   4  23       24.94       31.89      2.30 o 
   0   4  23        4.81        5.30      1.25 o 
  -7  -3  24        9.25       14.46      1.36 o 
  -5  -3  24        2.16        1.91      0.69 o 
  -1  -3  24       70.06       56.92      3.35 o 
   1  -3  24       47.74       49.08      2.88 o 
   3  -3  24       21.08       18.09      1.64 o 
  -8  -2  24        1.04        0.90      0.82 o 
  -6  -2  24       12.33        9.94      1.52 o 
   0  -2  24       17.54       14.27      1.95 o 
   2  -2  24       25.39       29.35      2.49 o 
   4  -2  24       27.59       28.81      1.99 o 
  -9  -1  24       11.43       10.79      1.04 o 
  -7  -1  24      109.16      113.75      3.47 o 
  -5  -1  24        2.31        2.46      1.56 o 
  -3  -1  24     1025.66     1092.49     28.86 o 
  -1  -1  24      371.64      382.80     11.82 o 
   1  -1  24      144.18      143.59      4.18 o 
   3  -1  24       53.74       53.82      4.78 o 
   5  -1  24        6.41        8.23      0.94 o 
 -10   0  24       24.41       22.19      1.32 o 
  -8   0  24      306.32      272.69      8.82 o 
  -6   0  24      634.74      633.41     18.38 o 
  -4   0  24      119.26      139.08      6.00 o 
  -2   0  24       90.90       92.64      4.80 o 
   0   0  24      776.35      829.16     23.11 o 
   2   0  24       81.92       72.50      4.54 o 
   4   0  24       98.24       98.60      4.44 o 
   6   0  24       23.44       26.57      1.41 o 
  -9   1  24       11.50       10.56      1.56 o 
  -7   1  24      108.53      118.26      5.15 o 
  -5   1  24        2.25       -0.55      1.29 o 
  -3   1  24     1025.27     1046.52     28.90 o 
  -1   1  24      370.46      370.78     11.94 o 
   1   1  24      144.25      154.57      6.20 o 
   3   1  24       51.71       57.15      3.59 o 
   5   1  24        6.34        6.43      1.33 o 
  -8   2  24        1.05        0.31      1.09 o 
  -6   2  24       11.99       11.17      1.50 o 
  -4   2  24      257.76      245.57      5.86 o 
  -2   2  24       85.30       80.06      3.27 o 
   0   2  24       17.72       16.11      1.56 o 
   2   2  24       26.00       33.76      3.45 o 
   4   2  24       27.73       24.91      2.22 o 
  -7   3  24        8.85       11.89      1.44 o 
  -5   3  24        2.05        0.00      1.01 o 
  -3   3  24       50.75       50.72      3.12 o 
  -1   3  24       70.34       64.80      3.39 o 
   1   3  24       49.30       55.44      3.00 o 
   3   3  24       21.00       19.06      1.83 o 
  -2   4  24        8.12        7.60      1.29 o 
  -5  -3  25       12.07       16.76      1.60 o 
  -1  -3  25        2.41        2.85      1.21 o 
   1  -3  25        4.21        4.02      1.05 o 
  -8  -2  25       19.80       19.61      1.64 o 
  -6  -2  25       24.22       23.66      2.03 o 
   0  -2  25       15.88       15.13      1.99 o 
   2  -2  25        7.91        5.69      1.25 o 
   4  -2  25       30.96       29.75      1.99 o 
  -9  -1  25        5.56        3.81      0.74 o 
  -7  -1  25      202.72      206.10      5.02 o 
  -5  -1  25        2.96        1.64      1.33 o 
  -3  -1  25      105.55      118.49      5.34 o 
  -1  -1  25       98.75      103.48      4.83 o 
   1  -1  25        9.20        9.48      1.25 o 
   3  -1  25       21.02       22.03      1.53 o 
   5  -1  25       14.11       11.51      0.96 o 
  -8   0  25       50.68       55.91      3.24 o 
  -6   0  25        7.18        8.81      1.91 o 
  -4   0  25        2.07       -1.36      1.36 o 
  -2   0  25       17.85       13.80      2.22 o 
   0   0  25        2.99        4.72      1.68 o 
   2   0  25        3.95        2.14      0.93 o 
   4   0  25       39.53       36.78      2.71 o 
  -9   1  25        5.82        4.91      1.21 o 
  -7   1  25      201.83      204.42      7.25 o 
  -5   1  25        3.32        1.13      1.33 o 
  -3   1  25      105.20      116.77      5.26 o 
  -1   1  25       98.89      109.25      5.07 o 
   1   1  25        9.21        6.74      1.68 o 
   3   1  25       21.27       23.86      2.46 o 
   5   1  25       14.43       13.10      1.68 o 
  -8   2  25       20.27       20.66      1.79 o 
  -6   2  25       24.54       27.48      2.34 o 
  -4   2  25      158.94      155.42      4.11 o 
  -2   2  25      274.18      249.92      5.86 o 
   0   2  25       15.96       16.27      3.57 o 
   2   2  25        7.67        7.13      1.08 o 
   4   2  25       31.71       35.11      1.61 o 
  -5   3  25       11.94       16.92      1.75 o 
  -3   3  25       13.61       18.63      1.99 o 
  -1   3  25        2.43        0.94      1.09 o 
   1   3  25        4.00        1.72      1.13 o 
  -1  -3  26        0.36        0.70      0.97 o 
   1  -3  26        8.90        7.56      1.29 o 
  -6  -2  26        7.46        7.33      1.29 o 
   0  -2  26        0.70       -0.90      0.90 o 
   2  -2  26        4.34        4.37      1.13 o 
  -9  -1  26       12.42       10.33      1.29 o 
  -7  -1  26       47.76       49.63      2.92 o 
  -5  -1  26       13.80       12.83      1.95 o 
  -3  -1  26       85.30       90.14      4.44 o 
  -1  -1  26      178.89      178.17      6.55 o 
   1  -1  26       20.49       19.24      1.50 o 
   3  -1  26       12.95       11.04      1.19 o 
  -8   0  26       36.73       38.13      2.57 o 
  -6   0  26      298.59      354.08     11.16 o 
  -4   0  26        0.06        0.23      1.33 o 
  -2   0  26      288.01      299.93      9.91 o 
   0   0  26       55.93       44.40      3.16 o 
   2   0  26       94.57       97.90      4.44 o 
   4   0  26       51.83       46.67      2.73 o 
  -9   1  26       12.16       10.68      1.44 o 
  -7   1  26       47.30       54.89      3.08 o 
  -5   1  26       13.32       10.68      1.91 o 
  -3   1  26       84.84       93.06      4.52 o 
  -1   1  26      178.73      176.34      6.75 o 
   1   1  26       19.95       19.69      2.38 o 
   3   1  26       13.04       10.60      1.75 o 
   5   1  26       17.40       15.09      1.60 o 
  -6   2  26        7.82        6.51      1.33 o 
  -4   2  26        5.63        4.05      1.36 o 
  -2   2  26      169.32      173.14      6.24 o 
   0   2  26        0.77        1.46      0.85 o 
   2   2  26        4.31        5.19      0.95 o 
  -3   3  26        8.40        7.95      1.36 o 
  -1   3  26        0.33        0.90      1.01 o 
   1   3  26        9.03        6.74      1.29 o 
   0  -2  27       24.26       21.95      2.14 o 
   2  -2  27        8.18       12.12      1.48 o 
  -7  -1  27       18.35       20.12      1.95 o 
  -5  -1  27       74.50       83.94      3.94 o 
  -3  -1  27       47.81       54.31      3.27 o 
  -1  -1  27      116.25      111.82      4.72 o 
   1  -1  27       54.18       52.73      2.48 o 
   3  -1  27       13.82       11.68      1.05 o 
  -8   0  27       11.03       13.25      1.60 o 
  -6   0  27       85.84       84.02      4.13 o 
  -4   0  27        0.01       -1.13      1.13 o 
  -2   0  27        0.45        2.30      1.36 o 
   0   0  27        6.29        5.57      1.64 o 
   2   0  27        3.90        5.03      1.33 o 
   4   0  27        1.22        1.25      1.01 o 
  -7   1  27       18.53       20.12      1.91 o 
  -5   1  27       73.68       76.38      3.98 o 
  -3   1  27       47.67       51.62      3.24 o 
  -1   1  27      116.51      112.96      4.95 o 
   1   1  27       54.73       53.41      3.24 o 
   3   1  27       14.32       13.57      1.72 o 
  -6   2  27        0.53        1.01      1.01 o 
  -4   2  27        2.36        5.77      1.48 o 
  -2   2  27      130.49      130.35      5.07 o 
   0   2  27       24.15       20.84      1.43 o 
   2   2  27        8.48       10.95      1.52 o 
   0  -2  28       17.58       17.58      1.87 o 
  -7  -1  28        2.83        1.91      0.97 o 
  -5  -1  28       69.19       68.03      3.35 o 
  -3  -1  28       14.64       14.03      1.83 o 
  -1  -1  28       15.93       14.93      1.79 o 
   1  -1  28       27.91       24.33      2.07 o 
  -8   0  28       24.89       25.46      1.95 o 
  -6   0  28      107.91      118.02      4.80 o 
  -4   0  28        3.08        5.30      1.40 o 
  -2   0  28      170.23      164.44      6.16 o 
   0   0  28       53.17       51.31      3.08 o 
   2   0  28        1.08        0.90      1.09 o 
  -7   1  28        3.00        2.85      1.05 o 
  -5   1  28       69.25       66.86      3.43 o 
  -3   1  28       14.59       11.38      1.87 o 
  -1   1  28       15.86       17.11      2.03 o 
   1   1  28       27.91       33.80      2.42 o 
   3   1  28       26.55       27.87      2.11 o 
  -6   2  28        6.29        4.48      1.09 o 
  -4   2  28        2.16        1.99      1.05 o 
  -2   2  28       17.85       16.14      1.83 o 
   0   2  28       17.71       15.75      1.75 o 
  -5  -1  29       24.69       29.94      2.14 o 
  -3  -1  29       20.83       20.86      1.95 o 
  -1  -1  29       10.33       11.27      1.56 o 
   1  -1  29        3.77        4.13      1.17 o 
  -6   0  29        0.09        0.39      0.97 o 
  -4   0  29        7.79        6.74      1.44 o 
  -2   0  29        0.57       -0.16      1.13 o 
   0   0  29        9.03        8.81      1.44 o 
   2   0  29       19.45       21.32      1.87 o 
  -7   1  29        3.51        2.73      1.01 o 
  -5   1  29       25.16       32.08      2.26 o 
  -3   1  29       21.63       23.04      2.22 o 
  -1   1  29       10.90       10.41      1.64 o 
   1   1  29        3.72        7.21      1.36 o 
  -4   2  29       18.18       19.96      1.79 o 
  -2   2  29       12.48       13.49      1.56 o 
  -5  -1  30       11.14       12.47      1.33 o 
  -3  -1  30        9.87       11.62      1.40 o 
  -1  -1  30       11.23        7.72      1.29 o 
  -6   0  30        3.51        3.59      1.01 o 
  -4   0  30      113.51      115.77      4.41 o 
  -2   0  30       64.08       76.10      3.51 o 
   0   0  30       30.47       32.12      2.14 o 
  -5   1  30       11.38       10.88      1.48 o 
  -3   1  30       10.16       10.14      1.44 o 
  -1   1  30       11.45       10.06      1.48 o 
   1   1  30       31.49       33.53      2.14 o 
  -4   0  31        3.50        4.13      1.01 o 
  -2   0  31        0.00        0.00      0.86 o 
  -3   1  31       10.89       13.84      1.48 o 
  -1   1  31        9.66        9.36      1.36 o 
                                                 
